# Supplementary material for: TangShenWeiNing Formula Prevents Diabetic Nephropathy by Protecting Podocytes Through the SIRT1/HIF-1α Pathway
Source: Front Endocrinol (Lausanne). 2022 May 26;13:888611. doi: 10.3389/fendo.2022.888611 (PMC9204479; doi:10.3389/fendo.2022.888611)
Supplement: Supplementary file 1 [file Table_1.xlsx]

## Sheet: Mass spectrometry analysis
Supplementary 1 Mass spectrometry analysis of drug components
Name	CompositeScore	SMILES	Formula	Class	mzmed	rtmed
Amygdalin	0.979477	OCC1OC(OCC2OC(OC(C#N)C3=CC=CC=C3)C(O)C(O)C2O)C(O)C(O)C1O	C20H27NO11	Phenols	502.157	204.776
Arginine	0.995156	C(CC(C(=O)O)N)CN=C(N)N	C6H14N4O2	Amino acid derivatives	175.119	36.3104
CITRATE	0.998041	C(C(=O)O)C(CC(=O)O)(C(=O)O)O	C6H8O7	Organic acids and derivatives	191.019	47.4451
4-Methoxyphenylacetic acid	0.89693	COC1=CC=C(C=C1)CC(=O)O	C9H10O3	Phenolic acids	165.055	157.652
Amygdalin	0.901816	C1=CC=C(C=C1)C(C#N)OC2C(C(C(C(O2)COC3C(C(C(C(O3)CO)O)O)O)O)O)O	C20H27NO11	Phenols	475.192	205.895
Phenylalanine	0.948054	O=C(O)C(N)CC1=CC=CC=C1	C9H11NO2	Amino acid derivatives	166.086	90.9849
Adenosine	0.844443	OCC1OC(N2C=NC=3C(=NC=NC32)N)C(O)C1O	C10H13N5O4	Alkaloids	268.103	52.5986
5-Hydroxymethylfurfural	0.989763	C1=C(OC(=C1)C=O)CO	C6H6O3	Organooxygen compounds	127.039	95.7103
Valine	0.990764	O=C(O)C(N)C(C)C	C5H11NO2	Alkaloids	118.086	41.7386
Ononin	0.974466	COC1=CC=C(C=C1)C2=COC3=C(C2=O)C=CC(=C3)OC4C(C(C(C(O4)CO)O)O)O	C22H22O9	Flavonoids	431.133	402.856
L-Tryptophan	0.844946	C1=CC=C2C(=C1)C(=CN2)CC(C(=O)O)N	C11H12N2O2	Organoheterocyclic compounds	205.097	142.117
Sissotrine	0.957481	COC1=CC=C(C=C1)C2=COC3=CC(=CC(=C3C2=O)O)OC4C(C(C(C(O4)CO)O)O)O	C22H22O10	Flavonoids	447.127	314.505
Licoricesaponin H2	0.952854	CC1(C)C(CCC2(C)C1CCC1(C)C2C(=O)C=C2C3CC(C)(CCC3(C)CCC12C)C(O)=O)OC1OC(C(O)C(O)C1OC1OC(C(O)C(O)C1O)C(O)=O)C(O)=O	C42H62O16	Terpenoids	823.409	555.509
Hydroxyferulic acid	0.933312	O=C(O)C=CC1=CC(O)=C(O)C(OC)=C1	C10H10O5	Phenylpropanoids	209.045	157.652
Rosmarinic acid	0.959532	OC(=O)C(CC1=CC=C(O)C(O)=C1)OC(=O)C=CC1=CC=C(O)C(O)=C1	C18H16O8	Phenylpropanoids	359.077	371.155
Gallic acid	0.989783	OC(=O)C1=CC(O)=C(O)C(O)=C1	C7H6O5	Phenols	169.014	66.1441
Pipecolic acid	0.881792	O=C(O)C1NCCCC1	C6H11NO2	Alkaloids	130.086	43.714
Heterophyllin B	0.894215	CCC(C)C1C(=O)NC(C(=O)NCC(=O)NCC(=O)NC(C(=O)N2CCCC2C(=O)N3CCCC3C(=O)N4CCCC4C(=O)N1)CC(C)C)CC5=CC=CC=C5	C40H58N8O8	Miscellaneous	779.443	506.969
4-Methoxysalicylic acid	0.937901	COC1=CC(=C(C=C1)C(=O)O)O	C8H8O4	Phenols	167.035	211.3
4-HYDROXYBENZOATE	0.983219	C1=CC(=CC=C1C(=O)O)O	C7H6O3	Benzoic acids and derivatives	137.024	158.976
Maltol	0.975621	O=C1C=COC(=C1O)C	C6H6O3	Flavonoids	127.039	1588.88
Choline [M]+	0.966394	OCC[N+](C)(C)C	C5H14NO	Organonitrogen compounds	104.107	40.2626
Adenine	1	C1=NC2=NC=NC(=C2N1)N	C5H5N5	Alkaloids	136.062	43.715
Ajugol	0.903116	CC1(CC(C2C1C(OC=C2)OC3C(C(C(C(O3)CO)O)O)O)O)O	C15H24O9	Terpenoids	393.14	109.942
Guanine	1	c1[nH]c2c(=O)[nH]c(nc2n1)N	C5H5N5O	Alkaloids	152.056	54.5742
Acacetin	0.98933	COC1=CC=C(C=C1)C1=CC(=O)C2=C(O)C=C(O)C=C2O1	C16H12O5	Flavonoids	283.06	429.6
Ononin	0.910956	COC1=CC=C(C=C1)C2=COC3=C(C2=O)C=CC(=C3)OC4C(C(C(C(O4)CO)O)O)O	C22H22O9	Flavonoids	475.124	402.477
Licoricesaponin G2	0.965723	CC12CCC(C)(CC1C1=CC(=O)C3C4(C)CCC(OC5OC(C(O)C(O)C5OC5OC(C(O)C(O)C5O)C(O)=O)C(O)=O)C(C)(CO)C4CCC3(C)C1(C)CC2)C(O)=O	C42H62O17	Terpenoids	837.389	506.281
Liquiritigenin	0.910808	C1C(OC2=C(C1=O)C=CC(=C2)O)C3=CC=C(C=C3)O	C15H12O4	Flavonoids	257.08	413.47
Biochanin-7-O-glucoside	0.937138	COC1=CC=C(C=C1)C1=COC2=CC(OC3OC(CO)C(O)C(O)C3O)=CC(O)=C2C1=O	C22H22O10	Flavonoids	491.119	314.019
D-Gluconic acid	0.952517	OCC(O)C(O)C(O)C(O)C(O)=O	C6H12O7	Organic acids and derivatives	195.051	37.5102
5-OXO-D-PROLINE	0.897316	C1CC(=O)NC1C(=O)O	C5H7NO3	Amino acid derivatives	128.035	46.9524
Glabrolide	0.955516	CC1(C2CCC3(C(C2(CCC1O)C)C(=O)C=C4C3(CCC5(C4CC6(CC5OC6=O)C)C)C)C)C	C30H44O4	Terpenoids	469.33	534.265
FA 18:1+3O	0.977037	O=C(O)CCCCCCCC(O)C=CC(O)C(O)CCCCC	C18H34O5	Miscellaneous	329.233	562.557
Nicotinic acid	0.991576	O=C(O)C=1C=NC=CC1	C6H5NO2	Alkaloids	124.039	48.6504
Astragaloside IV	0.932873	CC1(C(CCC23C1C(CC4C2(C3)CCC5(C4(CC(C5C6(CCC(O6)C(C)(C)O)C)O)C)C)OC7C(C(C(C(O7)CO)O)O)O)OC8C(C(C(CO8)O)O)O)C	C41H68O14	Terpenoids	829.459	546.537
Quinic acid	0.999999	O=C(O)C1(O)CC(O)C(O)C(O)C1	C7H12O6	Organooxygen compounds	191.056	38.498
Caffeic acid	0.992407	O=C(O)C=CC1=CC=C(O)C(O)=C1	C9H8O4	Phenylpropanoids	179.035	201.477
Succinic acid	0.981034	O=C(O)CCC(=O)O	C4H6O4	Organic acids and derivatives	117.019	57.9021
Licoricesaponin H2	0.960409	CC1(C)C(CCC2(C)C1CCC1(C)C2C(=O)C=C2C3CC(C)(CCC3(C)CCC12C)C(O)=O)OC1OC(C(O)C(O)C1OC1OC(C(O)C(O)C1O)C(O)=O)C(O)=O	C42H62O16	Terpenoids	821.395	467.818
Formononetine	0.962944	O=C1C(=COC2=CC(O)=CC=C21)C=3C=CC(OC)=CC3	C16H12O4	Flavonoids	267.066	537.707
Trigonelline HCl	0.995887	C[N+]1=CC=CC(=C1)C(=O)O.[Cl-]	C7H7NO2.HCl	Alkaloids	138.055	41.25
sweroside	0.801566	O=C1OCCC2C1=COC(OC3OC(CO)C(O)C(O)C3O)C2C=C	C16H22O9	Terpenoids	359.133	245.912
4-Guanidinobutyric acid	0.953137	O=C(O)CCCNC(=N)N	C5H11N3O2	Organic acids and derivatives	146.092	44.4537
Loganin	0.905761	CC1C(CC2C1C(OC=C2C(=O)OC)OC3C(C(C(C(O3)CO)O)O)O)O	C17H26O10	Iridoids	408.186	240.519
Chlorogenic acid	0.864387	O=C(O)C1(O)CC(O)C(O)C(OC(=O)C=CC2=CC=C(O)C(O)=C2)C1	C16H18O9	Phenylpropanoids	353.087	176.196
Protocatechualdehyde	0.92623	C1=CC(=C(C=C1C=O)O)O	C7H6O3	Phenols	139.039	159.516
Glyceryl linolenate	0.959833	O=C(OCC(O)CO)CCCCCCCC=CCC=CCC=CCC	C21H36O4	Miscellaneous	375.25	830.836
Ligustilide	0.832332	CCCC=C1C2=C(C=CCC2)C(=O)O1	C12H14O2	Dihydrofurans	191.106	674.974
(2S,3S,4S,5R,6R)-6-[(2R,3R,4S,5S,6S)-2-[[(3S,6aR,6bS,8aS,12aR,14bS)-11-carboxy-4,4,6a,6b,8a,11,14b-heptamethyl-14-oxo-2,3,4a,5,6,7,8,9,10,12,12a,14a-dodecahydro-1H-picen-3-yl]oxy]-6-carboxy-4,5-dihydroxyoxan-3-yl]oxy-3,4,5-trihydroxyoxane-2-carboxylic acid	0.897157	O=C(O)C1OC(OC2C(OC(C(=O)O)C(O)C2O)OC3CCC4(C)C5C(=O)C=C6C7CC(C(=O)O)(C)CCC7(C)CCC6(C)C5(C)CCC4C3(C)C)C(O)C(O)C1O	C42H62O16	Terpenoids	823.41	587.402
Heterophyllin B	0.926045	CCC(C)C1C(=O)NC(C(=O)NCC(=O)NCC(=O)NC(C(=O)N2CCCC2C(=O)N3CCCC3C(=O)N4CCCC4C(=O)N1)CC(C)C)CC5=CC=CC=C5	C40H58N8O8	Miscellaneous	777.428	507.871
LPC 16:0	0.955217	O=C(OCC(O)COP(=O)([O-])OCC[N+](C)(C)C)CCCCCCCCCCCCCCC	C24H50NO7P	Lipids	496.338	768.738
Isosafrole	0.940306	O1C2=CC=C(C=CC)C=C2OC1	C10H10O2	Organic compound	180.102	69.8791
Galactose	0.872357	OCC1OC(O)C(O)C(O)C1O	C6H12O6	Carbohydrates and derivatives	179.056	88.0487
L-Nicotine	0.941791	CN1CCCC1C2=CN=CC=C2	C10H14N2	Alkaloids	163.123	81.2667
Daidzein	0.992497	C1=CC(=CC=C1C2=COC3=C(C2=O)C=CC(=C3)O)O	C15H10O4	Flavonoids	255.065	391.441
Alisol A	0.95001	CC(CC(C(C(C)(C)O)O)O)C1=C2CC(C3C4(CCC(=O)C(C4CCC3(C2(CC1)C)C)(C)C)C)O	C30H50O5	Terpenoids	535.363	716.851
Cinnamic acid	0.909636	C1=CC=C(C=C1)C=CC(=O)O	C9H8O2	Phenylpropanoids	149.06	176.909
Licoricesaponin G2	0.892552	C[C@]12CC[C@@](C)(C[C@H]1C1=CC(=O)[C@@H]3[C@@]4(C)CC[C@H](O[C@@H]5O[C@@H]([C@@H](O)[C@H](O)[C@H]5O[C@@H]5O[C@@H]([C@@H](O)[C@H](O)[C@H]5O)C(O)=O)C(O)=O)[C@](C)(CO)[C@@H]4CC[C@@]3(C)[C@]1(C)CC2)C(O)=O	C42H62O17	Terpenoids	839.404	557.508
Astragaloside II	0.96561	CC(=O)OC1C(C(COC1OC2CCC34CC35CCC6(C(C(CC6(C5CC(C4C2(C)C)OC7C(C(C(C(O7)CO)O)O)O)C)O)C8(CCC(O8)C(C)(C)O)C)C)O)O	C43H70O15	Terpenoids	871.469	612.266
Pyroglutamic acid (not validated, isomer of 88)	0.888974	O=C(O)C1NC(=O)CC1	C5H7NO3	Amino acid derivatives	130.05	73.8179
Loganic acid	0.946756	CC1C(CC2C1C(OC=C2C(=O)O)OC3C(C(C(C(O3)CO)O)O)O)O	C16H24O10	Iridoids	375.13	156.237
PYROCATECHUIC ACID	0.993605	O=C(O)C=1C=CC=C(O)C1O	C7H6O4	Phenylpropanoids and polyketides	153.019	113.443
Piscidic Acid	0.842891	O=C(O)C(O)C(O)(C(=O)O)CC1=CC=C(O)C=C1	C11H12O7	Phenylpropanoids and polyketides	255.051	101.164
Aconitic Acid	0.936801	O=C(O)C=C(C(=O)O)CC(=O)O	C6H6O6	Organic acids and derivatives	173.009	47.4439
3-[(Carboxycarbonyl)amino]-L-alanine	0.986339	C(C(C(=O)O)N)NC(=O)C(=O)O	C5H8N2O5	Alkaloids	174.956	1667.77
TYROSINE	0.926384	O=C(O)C(N)CC1=CC=C(O)C=C1	C9H11NO3	Amino acid derivatives	182.081	183.829
Methylnissolin-3-O-glucoside	0.866924	COC1=C(C2=C(C=C1)C3COC4=C(C3O2)C=CC(=C4)OC5C(C(C(C(O5)CO)O)O)O)OC	C23H26O10	Flavonoids	463.16	424.68
Flavanone + 3O, O-Hex	0.845382	O=C3C4=C(O)C=C(OC1OC(CO)C(O)C(O)C1(O))C=C4(OC(C2=CC=C(O)C=C2)C3)	C21H22O10	Flavonoids	433.113	364.719
Kojic Acid	0.961473	C1=C(OC=C(C1=O)O)CO	C6H6O4	Organoheterocyclic compounds	143.034	132.166
2-METHYLMALEATE	0.980036	CC(=CC(=O)O)C(=O)O	C5H6O4	Fatty Acyls	129.019	71.949
Anabasine	0.989805	C1CCC(NC1)C1=CC=CN=C1	C10H14N2	Alkaloids	163.123	53.0933
Phthalic anhydride	0.945255	O=c(o1)c(c2)c(ccc2)c(=O)1	C8H4O3	Miscellaneous	149.023	201.67
Salvianolic acid A	0.981773	C1=CC(=C(C=C1CC(C(=O)O)OC(=O)C=CC2=C(C(=C(C=C2)O)O)C=CC3=CC(=C(C=C3)O)O)O)O	C26H22O10	Phenylpropanoids	493.114	439.658
3-(2-Hydroxy-3,4-dimethoxyphenyl)-7-chromanol	0.895309	COC1=CC=C(C2COC3=CC(=CC=C3C2)O)C(=C1OC)O	C17H18O5	Isoflavonoids	303.122	559.998
Fumaric acid	0.944279	C(=CC(=O)O)C(=O)O	C4H4O4	Organic acids and derivatives	115.003	47.4358
Shanzhiside methyl ester	0.864513	O=C(OC)C1=COC(OC2OC(CO)C(O)C(O)C2O)C3C1C(O)CC3(O)C	C17H26O11	Terpenoids	405.139	176.196
Senkyunolide A	0.993466	CCCCC1C2=C(C=CCC2)C(=O)O1	C12H16O2	Miscellaneous	193.122	622.152
L-Proline	0.993444	O=C(O)C1NCCC1	C5H9NO2	Amino acid derivatives	116.07	144.361
(2S,3S,4S,5R,6R)-6-[[(3S,4S,6aR,6bS,8aR,9R,12aS,14bR)-9-hydroxy-4-(hydroxymethyl)-4,6a,6b,8a,11,11,14b-heptamethyl-1,2,3,4a,5,6,7,8,9,10,12,12a,14,14a-tetradecahydropicen-3-yl]oxy]-5-[(2S,3R,4S,5R,6R)-4,5-dihydroxy-6-(hydroxymethyl)-3-[(2S,3R,4R,5R,6S)-3,4,5-trihydroxy-6-methyloxan-2-yl]oxyoxan-2-yl]oxy-3,4-dihydroxyoxane-2-carboxylic acid	0.929114	O=C(O)C1OC(OC2CCC3(C)C(CCC4(C)C3CC=C5C6CC(C)(C)CC(O)C6(C)CCC54C)C2(C)CO)C(OC7OC(CO)C(O)C(O)C7OC8OC(C)C(O)C(O)C8O)C(O)C1O	C48H78O18	Terpenoids	941.511	586.768
Kaempferide	0.96954	COC1=CC=C(C=C1)C1=C(O)C(=O)C2=C(O)C=C(O)C=C2O1	C16H12O6	Flavonoids	301.07	360.346
Sarracenin	0.97251	CC1C2C3CC(O1)OC2OC=C3C(=O)OC	C11H14O5	Iridoids	227.091	155.814
Scopoletin	0.986065	COC1=C(C=C2C(=C1)C=CC(=O)O2)O	C10H8O4	Coumarins and derivatives	193.05	301.928
Betaine	0.994725	C[N+](C)(C)CC(=O)[O-]	C5H11NO2	Alkaloids	118.086	1566.65
3-Pyridinemthanol	0.965994	OCC=1C=NC=CC1	C6H7NO	Alkaloids	110.06	48.6617
p-Hydroxybenzaldehyde	1	C1=CC(=CC=C1C=O)O	C7H6O2	Phenols	121.029	200.97
2H-Pyran-4-acetic acid, 5-carboxy-3-ethylidene-2-(beta-D-glucopyranosyloxy)-3,4-dihydro-, alpha-[2-(4-hydroxyphenyl)ethyl] ester, (2S,3Z,4S)-	0.848688	C\C=C\1[C@@H](O\C=C(/[C@H]1CC(=O)OCCC2=CC=C(O)C=C2)C(O)=O)O[C@@H]3O[C@H](CO)[C@@H](O)[C@H](O)[C@H]3O	C24H30O12	Miscellaneous	509.166	436.474
Cinnamamide	0.934566	NC(=O)\C=C\C1=CC=CC=C1	C9H9NO	Phenylpropanoids	148.076	148.082
Securinine	0.914067	O=C1OC23C(C=CC(N4CCCCC42)C3)=C1	C13H15NO2	Alkaloids	235.144	145.603
Glutamylphenylalanine	0.932235	O=C(O)C(N)CCC(=O)NC(C(=O)O)CC1=CC=CC=C1	C14H18N2O5	Carboxylic acids and derivatives	293.124	183.284
PHENYLACETIC ACID	1	C1=CC=C(C=C1)CC(=O)O	C8H8O2	Aromaticity	135.045	99.4107
Sucrose	0.909107	C(C1C(C(C(C(O1)OC2(C(C(C(O2)CO)O)O)CO)O)O)O)O	C12H22O11	Carbohydrates and derivatives	341.109	1566.55
Nicotinamide	1	C1=CC(=CN=C1)C(=O)N	C6H6N2O	Alkaloids	123.055	49.1491
Vanillin	0.974279	O=CC1=CC=C(O)C(OC)=C1	C8H8O3	Phenols	153.055	264.814
(2S,3S,4S,5R,6R)-6-[[(3S,4S,6aR,6bS,8aR,9R,12aS,14bR)-9-hydroxy-4-(hydroxymethyl)-4,6a,6b,8a,11,11,14b-heptamethyl-1,2,3,4a,5,6,7,8,9,10,12,12a,14,14a-tetradecahydropicen-3-yl]oxy]-5-[(2S,3R,4S,5R,6R)-4,5-dihydroxy-6-(hydroxymethyl)-3-[(2S,3R,4R,5R,6S)-3,4,5-trihydroxy-6-methyloxan-2-yl]oxyoxan-2-yl]oxy-3,4-dihydroxyoxane-2-carboxylic acid	0.947867	O=C(O)C1OC(OC2CCC3(C)C(CCC4(C)C3CC=C5C6CC(C)(C)CC(O)C6(C)CCC54C)C2(C)CO)C(OC7OC(CO)C(O)C(O)C7OC8OC(C)C(O)C(O)C8O)C(O)C1O	C48H78O18	Terpenoids	943.525	586.828
L-ASPARAGINE	0.94363	O=C(N)CC(N)C(=O)O	C4H8N2O3	Amino acid derivatives	131.046	38.0014
4,4,8,10,14-pentamethyl-17-(4,5,6-trihydroxy-6-methylheptan-2-yl)-2,5,6,7,9,15-hexahydro-1H-cyclopenta[a]phenanthrene-3,16-dione	0.932641	CC(CC(O)C(O)C(C)(C)O)C1=C2C=CC3C4(C)CCC(=O)C(C)(C)C4CCC3(C)C2(C)CC1=O	C30H46O5	Terpenoids	487.341	627.883
3-phenyllactic acid	0.989921	O=C(O)C(O)CC=1C=CC=CC1	C9H10O3	Carbonyl	165.056	293.498
Calcium pantothenate	0.872305	CC(C)(CO)C(C(=O)NCCC(=O)[O-])O.CC(C)(CO)C(C(=O)NCCC(=O)[O-])O.[Ca+2]	C9H17NO5.1/2 Ca	Alkaloids	218.103	102.409
Phenylacetaldehyde	0.983805	O=CCC=1C=CC=CC1	C8H8O	Phenols	121.065	58.0402
Ellagic acid	0.951458	C1=C2C3=C(C(=C1O)O)OC(=O)C4=CC(=C(C(=C43)OC2=O)O)O	C14H6O8	Phenols	300.999	303.19
Wilforlide A	0.955331	CC1(C2CCC3(C(C2(CCC1O)C)CC=C4C3(CCC5(C4CC6(CC5OC6=O)C)C)C)C)C	C30H46O3	Terpenoids	455.352	612.021
Sophocarpine	0.996138	C1C[C@H]2CN3[C@H](CC=CC3=O)[C@@H]4[C@H]2N(C1)CCC4	C15H22N2O	Alkaloids	247.18	93.1409
Pyrocatechol	0.998528	OC1=CC=CC=C1O	C6H6O2	Phenols	109.029	110.163
2-(3,4-dihydroxyphenyl)-5,7-dihydroxy-3-[(2S,3R,4S,5S,6R)-3,4,5-trihydroxy-6-[[(2R,3R,4R,5R,6S)-3,4,5-trihydroxy-6-methyloxan-2-yl]oxymethyl]oxan-2-yl]oxychromen-4-one	0.971715	C[C@@H]1O[C@@H](OC[C@H]2O[C@@H](OC3=C(OC4=CC(O)=CC(O)=C4C3=O)C5=CC=C(O)C(O)=C5)[C@H](O)[C@@H](O)[C@@H]2O)[C@H](O)[C@H](O)[C@H]1O	C27H30O16	Flavonoids	611.161	311.088
dihydroferulic acid	0.959813	O=C(O)CCC1=CC=C(O)C(OC)=C1	C10H12O4	Phenylpropanoids and polyketides	195.066	294.531
Cyclo(leucylprolyl)	0.953751	O=C1NC(C(=O)N2CCCC12)CC(C)C	C11H18N2O2	Miscellaneous	211.144	286.111
Biochanin A	0.984502	O=C1C(=COC2=CC(O)=CC(O)=C12)C3=CC=C(OC)C=C3	C16H12O5	Flavonoids	285.075	450.254
Methionine	0.898409	O=C(O)C(N)CCSC	C5H11NO2S	Alkaloids	150.058	50.1427
Cucurbitacin B	0.95903	CC(=O)OC(C)(C)C=CC(=O)C(C)(C1C(CC2(C1(CC(=O)C3(C2CC=C4C3CC(C(=O)C4(C)C)O)C)C)C)O)O	C32H46O8	Terpenoids	576.352	604.211
1-Caffeoylquinic acid	0.919791	C1C(C(C(CC1(C(=O)O)OC(=O)C=CC2=CC(=C(C=C2)O)O)O)O)O	C16H18O9	Phenylpropanoids	355.102	176.911
Daidzin	0.944845	O=C1C(=COC2=CC(OC3OC(CO)C(O)C(O)C3O)=CC=C12)C=4C=CC(O)=CC4	C21H20O9	Flavonoids	417.117	288.611
6-(1,1-DIMETHYLALLYL)-2-(1-HYDROXY-1-METHYLETHYL)-2,3-DIHYDRO-7H-FURO[3,2-G]CHROMEN-7-ONE	0.95963	O=C1OC=2C=C3OC(CC3=CC2C=C1C(C=C)(C)C)C(O)(C)C	C19H22O4	Phenylpropanoids	337.141	652.097
methyl (1S,4aR,7aR)-4a-hydroxy-7-(hydroxymethyl)-1-[(2S,3R,4S,5S,6R)-3,4,5-trihydroxy-6-(hydroxymethyl)oxan-2-yl]oxy-5,7a-dihydro-1H-cyclopenta[c]pyran-4-carboxylate	0.898894	O=C(OC)C1=COC(OC2OC(CO)C(O)C(O)C2O)C3C(=CCC13O)CO	C17H24O11	Miscellaneous	403.124	282.774
3-(4-HYDROXYPHENYL)LACTATE	0.972409	C1=CC(=CC=C1CC(C(=O)O)O)O	C9H10O4	Organic acids and derivatives	181.05	139.008
L-PHENYLALANINE	0.965198	c1(C[C@@H](C(=O)O)N)ccccc1	C9H11NO2	Amino acid derivatives	164.072	262.807
Umbelliferone	0.978197	O=C(C=2)Oc(c1)c(C2)ccc(O)1	C9H6O3	Phenylpropanoids	161.024	371.156
loganic acid	0.895961	O=C(O)C1=COC(OC2OC(CO)C(O)C(O)C2O)C3C1CC(O)C3C	C16H24O10	Organic acids and derivatives	377.145	237.954
Acetylvanillin	0.981966	CC(=O)OC1=C(C=C(C=C1)C=O)OC	C10H10O4	Phenols	195.065	238.456
(1S,4aR,6aS,6bR,9R,10R,11R,12aR,14bS)-1,10,11-trihydroxy-9-(hydroxymethyl)-2,2,6a,6b,9,12a-hexamethyl-1,3,4,5,6,6a,7,8,8a,10,11,12,13,14b-tetradecahydropicene-4a-carboxylic acid	0.860959	O=C(O)C12CCC3(C(=CCC4C5(C)CC(O)C(O)C(C)(CO)C5CCC43C)C2C(O)C(C)(C)CC1)C	C30H48O6	Terpenoids	527.336	464.754
N-Acetyl-DL-glutamic acid	0.904075	CC(=O)NC(CCC(O)=O)C(O)=O	C7H11NO5	Amino acid derivatives	188.056	52.9429
Isofraxidin	0.99381	COC1=CC2=C(OC(=O)C=C2)C(OC)=C1O	C11H10O5	Phenylpropanoids	223.059	318.64
Isomucronulatol 7-O-glucoside	0.82079	COC1=C(C(=C(C=C1)C2CC3=C(C=C(C=C3)OC4C(C(C(C(O4)CO)O)O)O)OC2)O)OC	C23H28O10	Flavonoids	465.175	437.095
Primin	0.879368	CCCCCC1=CC(=O)C=C(C1=O)OC	C12H16O3	Quinones	209.117	563.596
geniposide	0.820667	O=C(OC)C1=COC(OC2OC(CO)C(O)C(O)C2O)C3C(=CCC13)CO	C17H24O10	Iridoids	389.144	175.945
p-Coumaric acid	0.974898	C1=CC(=CC=C1C=CC(=O)O)O	C9H8O3	Phenylpropanoids	165.055	130.675
Prulaurasin	0.836712	N#CC(OC1OC(CO)C(O)C(O)C1O)C=2C=CC=CC2	C14H17NO6	Terpenoids	294.098	257.43
Isobutyl 4-hydroxybenzoate	1	CC(C)COC(=O)C1=CC=C(C=C1)O	C11H14O3	Phenolic acids	193.087	408.22
Skimmin	1	C1=CC(=CC2=C1C=CC(=O)O2)OC3C(C(C(C(O3)CO)O)O)O	C15H16O8	Coumarins and derivatives	325.091	332.641
Anthranilic acid	0.96971	C1=CC=C(C(=C1)C(=O)O)N	C7H7NO2	Organic acids and derivatives	136.04	312.505
Methylsuccinic acid	0.954244	O=C(O)CC(C(=O)O)C	C5H8O4	Fatty acids	131.035	101.9
Isoliquiritin	0.947227	C1=CC(=CC=C1C=CC(=O)C2=C(C=C(C=C2)O)O)OC3C(C(C(C(O3)CO)O)O)O	C21H22O9	Chalcones	417.119	212.345
Medicarpin	0.816974	COC1=CC2=C(C=C1)C3COC4=C(C3O2)C=CC(=C4)O	C16H14O4	Flavonoids	271.096	580.023
Methyl hexadecanoate	0.983627	CCCCCCCCCCCCCCCC(=O)OC	C17H34O2	Fatty Acyls	315.253	712.055
Sorbose	0.800287	O=C(CO)C(O)C(O)C(O)CO	C6H12O6	Benzene and substituted derivatives	179.056	176.202
Baicalin	0.913755	C1=CC=C(C=C1)C2=CC(=O)C3=C(C(=C(C=C3O2)OC4C(C(C(C(O4)C(=O)O)O)O)O)O)O	C21H18O11	Flavonoids	447.091	400.543
Melibiose	1	OCC1OC(OCC2OC(O)C(O)C(O)C2O)C(O)C(O)C1O	C12H22O11	Organic oxygen compounds	377.085	598.019
2',4'-DIHYDROXYACETOPHENONE	0.98476	O=C(c1ccc(O)cc1O)C	C8H8O3	Benzene and substituted derivatives	151.04	347.234
4-Methylumbelliferone	0.838656	CC1=CC(=O)OC2=C1C=CC(=C2)O	C10H8O3	Coumarins and derivatives	175.039	347.234
Uridine	0.982542	C1=CN(C(=O)NC1=O)C2C(C(C(O2)CO)O)O	C9H12N2O6	Alkaloids	243.062	50.9578
Coumaroyl Hexoside	0.90552	O=C(OC1OC(CO)C(O)C(O)C1(O))C=CC2=CC=C(O)C=C2	C15H18O8	Phenylpropanoids	325.093	130.136
trans-4-Coumaric acid	0.99807	OC(=O)C=CC1=CC=C(O)C=C1	C9H8O3	Phenylpropanoids	163.04	302.678
Artemisinic acid	0.876145	CC1CCC(C2C1CCC(=C2)C)C(=C)C(=O)O	C15H22O2	Terpenoids	235.169	559.503
(2R,3R)-3,5-dihydroxy-2-(4-hydroxyphenyl)-7-methoxy-2,3-dihydrochromen-4-one	0.886555	O=C1C2=C(O)C=C(OC)C=C2OC(C3=CC=C(O)C=C3)C1O	C16H14O6	Flavonoids	303.086	338.527
Atractylenolide II	0.877588	CC1=C2CC3C(=C)CCCC3(CC2OC1=O)C	C15H20O2	Sesquiterpenoids	233.153	552.404
Matrine	0.996993	O=C1CCC[C@@H]2[C@H]3CCCN4CCC[C@@H](CN12)[C@@H]34	C15H24N2O	Alkaloids	249.196	89.4885
Geniposidic acid	0.905096	C1C=C(C2C1C(=COC2OC3C(C(C(C(O3)CO)O)O)O)C(=O)O)CO	C16H22O10	Iridoids	373.114	103.907
Coumaroyl tyramine	0.925486	O=C(C=CC1=CC=C(O)C=C1)NCCC2=CC=C(O)C=C2	C17H17NO3	Miscellaneous	284.127	396.202
LOVASTATIN	0.990253	O=C1OC(CCC2C(C=CC3=CC(C)CC(OC(=O)C(C)CC)C32)C)CC(O)C1	C24H36O5	Terpenoids	405.261	783.861
p-Hydroxybenzaldehyde	0.995474	C1=CC(=CC=C1C=O)O	C7H6O2	Phenols	123.044	220.197
Paracetamol	0.966638	CC(=O)NC1=CC=C(O)C=C1	C8H9NO2	Phenol ethers	152.071	131.988
L-Ornithine	0.838502	O=C(O)C(N)CCCN	C5H12N2O2	Amino acid derivatives	133.097	35.3231
Benzoic acid	0.993673	C1=CC=C(C=C1)C(=O)O	C7H6O2	Phenols	123.044	559.998
L(+)-Arginine	0.887688	C(CC(C(=O)O)N)CN=C(N)N	C6H14N4O2	Amino acid derivatives	173.104	37.5102
methyl (1S,4aR,7aR)-4a-hydroxy-7-(hydroxymethyl)-1-[(2S,3R,4S,5S,6R)-3,4,5-trihydroxy-6-(hydroxymethyl)oxan-2-yl]oxy-5,7a-dihydro-1H-cyclopenta[c]pyran-4-carboxylate	0.880804	O=C(OC)C1=COC(OC2OC(CO)C(O)C(O)C2O)C3C(=CCC13O)CO	C17H24O11	Miscellaneous	405.139	165.958
3-propan-2-yl-2,3,6,7,8,8a-hexahydropyrrolo[1,2-a]pyrazine-1,4-dione	0.842369	CC(C)C1NC(=O)C2CCCN2C1=O	C10H16N2O2	Miscellaneous	197.128	180.368
Goniothalenol	0.831847	O=C1OC2C(OC(C=3C=CC=CC3)C2O)C=C1	C13H12O4	Lignans	250.107	87.7498
3',4',7-Trihydroxyflavanone	0.947541	O=C1C2=CC=C(O)C=C2OC(C3=CC=C(O)C(O)=C3)C1	C15H12O5	Flavonoids	273.075	475.98
Genistein	0.98716	OC1=CC=C(C=C1)C1=COC2=CC(O)=CC(O)=C2C1=O	C15H10O5	Flavonoids	269.045	475.024
LPC 16:0	0.922131	O=C(OCC(O)COP(=O)([O-])OCC[N+](C)(C)C)CCCCCCCCCCCCCCC	C24H50NO7P	Lipids	540.331	753.348
Psicose	0.949166	O=C(CO)C(O)C(O)C(O)CO	C6H12O6	Benzene and substituted derivatives	179.056	1565.77
3,8-dihydroxy-3,8-dimethyl-5-propan-2-ylidene-1,2,3a,4,7,8a-hexahydroazulen-6-one	0.926616	O=C1C(=C(C)C)CC2C(CCC2(O)C)C(O)(C)C1	C15H24O3	Terpenoids	253.179	409.615
Gentisic acid	0.975018	C1=CC(=C(C=C1O)C(=O)O)O	C7H6O4	Xanthones	153.019	166.438
1a,5,7a-Trimethyl-2,2a,6,6a,7a,8,9,9a-octahydrobisoxireno[4,5:8,9]cyclodeca[1,2-b]furan-4(1aH)-one	0.872442	CC\1=C2/CC3OC3(C)CCC4OC4(C)CC2OC1=O	C15H20O4	Terpenoids	265.143	244.239
(S,S)-TARTARIC ACID	0.992474	O=C(O)C(O)C(O)C(=O)O	C4H6O6	Organic oxygen compounds	149.009	124.638
Orcinol	1	CC1=CC(=CC(=C1)O)O	C7H8O2	Phenols	123.045	99.4108
Isophorone	0.818386	CC1=CC(=O)CC(C)(C)C1	C9H14O	Organooxygen compounds	139.112	380.401
Naringenin	0.979547	OC1=CC=C(C=C1)[C@@H]1CC(=O)C2=C(O)C=C(O)C=C2O1	C15H12O5	Flavonoids	273.075	303.487
Lithospermic acid	0.972841	C1=CC(=C(C=C1CC(C(=O)O)OC(=O)C=CC2=C3C(C(OC3=C(C=C2)O)C4=CC(=C(C=C4)O)O)C(=O)O)O)O	C27H22O12	Phenylpropanoids	539.118	376.081
Paeoniflorin	0.851799	C[C@]12C[C@@]3([C@@H]4C[C@]1([C@@]4([C@H](O2)O3)COC(=O)C5=CC=CC=C5)O[C@H]6[C@@H]([C@H]([C@@H]([C@H](O6)CO)O)O)O)O	C23H28O11	Terpenoids	525.161	279.377
Biochanin-7-O-glucoside	0.967359	COC1=CC=C(C=C1)C1=COC2=CC(O[C@@H]3O[C@H](CO)[C@@H](O)[C@H](O)[C@H]3O)=CC(O)=C2C1=O	C22H22O10	Flavonoids	447.127	390.685
Citraconic acid	0.971855	O=C(O)C=C(C(=O)O)C	C5H6O4	Fatty Acyls	129.019	93.9582
Soyasapogenol E base + O-HexA-Hex-dHex	0.941865	O=C(O)C8OC(OC2CCC3(C)(C4CC=C1C5CC(C)(C)CC(=O)C5(C)(CCC1(C)C4(C)(CCC3(C2(C)(CO))))))C(OC7OC(CO)C(O)C(O)C7(OC6OC(C)C(O)C(O)C6(O)))C(O)C8(O)	C48H76O18	Terpenoids	939.494	622.258
Isoalantolactone	0.81348	CC12CCCC(=C)C1CC3C(C2)OC(=O)C3=C	C15H20O2	Terpenoids	233.153	384.627
Isolicoflavonol	0.980328	CC(=CCc1cc(ccc1O)c2oc3cc(O)cc(O)c3c(=O)c2O)C	C20H18O6	Flavonoids	355.117	642.582
Baicalin	0.860259	C1=CC=C(C=C1)C2=CC(=O)C3=C(C(=C(C=C3O2)OC4C(C(C(C(O4)C(=O)O)O)O)O)O)O	C21H18O11	Flavonoids	445.077	400.459
Dihydroartemisinic acid	0.859225	CC1CCC(C2C1CCC(=C2)C)C(C)C(=O)O	C15H24O2	Terpenoids	237.185	664.066
L-ISOLEUCINE	0.979801	O=C(O)C(N)C(C)CC	C6H13NO2	Amino acid derivatives	130.087	218.62
Coniferyl aldehyde	0.849361	COC1=CC(C=CC=O)=CC=C1O	C10H10O3	Phenylpropanoids	179.07	194.017
3-Formylindole	0.963397	c1ccc2c(c1)c(c[nH]2)C=O	C9H7NO	Alkaloids	146.06	340.579
L-Lysine	0.993057	O=C(O)C(N)CCCCN	C6H14N2O2	Amino acid derivatives	147.113	35.3248
Gallic acid hexoside	0.910904	O=C(OC1OC(CO)C(O)C(O)C1(O))C2=CC(O)=C(O)C(O)=C2	C13H16O10	Phenols	331.067	78.6408
Cinnamic acid	0.980736	O=C(O)C=CC=1C=CC=CC1	C9H8O2	Phenylpropanoids	147.045	157.262
2-Hydroxyacetophenone	0.972189	O=C(C=1C=CC=CC1)CO	C8H8O2	Phenols	137.06	91.1566
Erythronolactone	0.881162	O=C1OCC(O)C1O	C4H6O4	Ester	117.019	1113.49
methyl (1S)-7-hydroxy-7-methyl-1-[(2S,3R,4S,5S,6R)-3,4,5-trihydroxy-6-(hydroxymethyl)oxan-2-yl]oxy-4a,5,6,7a-tetrahydro-1H-cyclopenta[c]pyran-4-carboxylate	0.992689	O=C(OC)C1=COC(OC2OC(CO)C(O)C(O)C2O)C3C1CCC3(O)C	C17H26O10	Terpenoids	413.141	240.519
quercetin	0.94023	O=c1c(O)c(-c2ccc(O)c(O)c2)oc2cc(O)cc(O)c21	C15H10O7	Flavonoids	303.049	311.102
P-Anisic acid	0.926447	O=C(O)C1=CC=C(OC)C=C1	C8H8O3	Phenols	153.054	347.851
3-Hydroxy-5-isopropylidene-3,8-dimethyl-2,3,3a,4,5,8a-hexahydro-6(1H)-azulenone	0.924042	CC(C)=C1CC2C(CCC2(C)O)\C(=C/C1=O)C	C15H22O2	Terpenoids	235.169	377.333
Nardosinone	0.90771	CC1CCC=C2C1(C3C(CC2=O)OOC3(C)C)C	C15H22O3	Terpenoids	251.164	578.221
Melibiose	0.851724	OCC1OC(OCC2OC(O)C(O)C(O)C2O)C(O)C(O)C1O	C12H22O11	Organic oxygen compounds	360.149	674.447
Apigenin-7-O-beta-D-glucoside	0.923468	C1=CC(=CC=C1C2=CC(=O)C3=C(C=C(C=C3O2)OC4C(C(C(C(O4)CO)O)O)O)O)O	C21H20O10	Flavonoids	433.113	361.135
1-hydroxy-2-(hydroxymethyl)-3-[(2S,3R,4S,5S,6R)-3,4,5-trihydroxy-6-[[(2S,3R,4S,5R)-3,4,5-trihydroxyoxan-2-yl]oxymethyl]oxan-2-yl]oxyanthracene-9,10-dione	0.978208	OCC1=C(O)C2=C(C=C1O[C@@H]3O[C@H](CO[C@@H]4OC[C@@H](O)[C@H](O)[C@H]4O)[C@@H](O)[C@H](O)[C@H]3O)C(=O)C5=CC=CC=C5C2=O	C26H28O14	Quinones	565.153	242.408
Azuleno[6,5-b]furan-2,6(3H,4H)-dione, 3a,7,7a,8,9,9a-hexahydro-5,8-dimethyl-3-methylene-, (3aR,7aS,8S,9aR)-	0.83313	C[C@H]1C[C@H]2OC(=O)C(=C)[C@H]2C\C3=C(/C)C(=O)C[C@@H]13	C15H18O3	Terpenoids	247.132	421.642
L-Tryptophan	0.987179	C1=CC=C2C(=C1)C(=CN2)CC(C(=O)O)N	C11H12N2O2	Organoheterocyclic compounds	203.082	297.75
linderalactone	0.863039	O=C1OC2C=C1CCC=C(C)CC=3OC=C(C32)C	C15H16O3	Sesquiterpenoids	245.117	593.142
Schaftoside	0.817419	C1C(C(C(C(O1)C2=C3C(=C(C(=C2O)C4C(C(C(C(O4)CO)O)O)O)O)C(=O)C=C(O3)C5=CC=C(C=C5)O)O)O)O	C26H28O14	Flavonoids	565.154	304.25
D-(-)-quinic acid	0.840686	O=C(O)C1(O)CC(O)C(O)C(O)C1	C7H12O6	Organooxygen compounds	231.029	405.866
Dibutyl phthalate	0.969886	CCCCOC(=O)C1=CC=CC=C1C(=O)OCCCC	C16H22O4	Benzenoids	279.159	790.229
6,7-Dihydroxycoumarin	0.999261	O=C1OC=2C=C(O)C(O)=CC2C=C1	C9H6O4	Phenylpropanoids	177.019	195.02
Lindenenol	0.87578	CC1=COC2=C1C(C3C(=C)C4CC4C3(C2)C)O	C15H18O2	Terpenoids	231.138	423.957
Zizyberanalic acid	0.84601	CC(=C)C1CCC2(CCC3(C)C(CCC4C3(C)CCC5C(C)(C)C(O)C(C=O)C45C)C12)C(O)=O	C30H46O4	Terpenoids	453.336	656.934
Germacrone	0.975936	CC1=CCC(=C(C)C)C(=O)CC(=CCC1)C	C15H22O	Sesquiterpenoids	219.174	494.005
Salicylic acid	0.983304	C1=CC=C(C(=C1)C(=O)O)O	C7H6O3	Phenols	137.024	352.927
Bryodulcosigenin	0.965771	CC(CCC(C(C)(C)O)O)C1CCC2(C1(CC(=O)C3(C2CC=C4C3CCC(C4(C)C)O)C)C)C	C30H50O4	Terpenoids	497.362	867.554
Cholic acid	0.980079	CC(CCC(=O)O)C1CCC2C1(C(CC3C2C(CC4C3(CCC(C4)O)C)O)O)C	C24H40O5	Terpenoids	407.28	595.427
Wedelolactone	0.968202	COC1=CC(=C2C(=C1)OC(=O)C3=C2OC4=CC(=C(C=C43)O)O)O	C16H10O7	Phenylpropanoids	315.049	393.161
Formononetin-7-O-glucoside	0.900979	O=C2C(=COC3=CC(OC1OC(CO)C(O)C(O)C1(O))=CC=C23)C4=CC=C(OC)C=C4	C22H22O9	Flavonoids	475.124	418.063
Plumericin	0.999898	COC(=O)C(=C4)[C@@]([H])(C=3)[C@]([H])([C@]([H])(O4)1)[C@](C3)(O2)[C@]([H])(C(=CC)C(=O)2)O1	C15H14O6	Terpenoids	291.086	407.359
Pechueloic Acid	0.928368	O=C(O)C(=C)C1CC2=C(C(=O)CC2C(C)CC1)C	C15H20O3	Terpenoids	249.148	423.226
Wogonoside	0.922007	COC1=C(C=C(C2=C1OC(=CC2=O)C3=CC=CC=C3)O)OC4C(C(C(C(O4)C(=O)O)O)O)O	C22H20O11	Flavonoids	461.108	460.769
alpha-Cyperone	0.939496	CC1=C2CC(CCC2(CCC1=O)C)C(=C)C	C15H22O	Terpenoids	219.174	477.44
Andrographolide	0.846331	C=C1CCC2C(C)(CO)C(O)CC[C@]2(C)C1C/C=C1/C(=O)OCC1O	C20H30O5	Terpenoids	351.214	517.571
[6-[3,4-dihydroxy-2,5-bis(hydroxymethyl)oxolan-2-yl]oxy-3,4,5-trihydroxyoxan-2-yl]methyl (E)-3-(4-hydroxy-3-methoxyphenyl)prop-2-enoate	0.845544	O=C(OCC1OC(OC2(OC(CO)C(O)C2O)CO)C(O)C(O)C1O)C=CC3=CC=C(O)C(OC)=C3	C22H30O14	Phenylpropanoids	517.156	136.963
isoimperatorin	0.957901	O=C1OC=2C=C3OC=CC3=C(OCC=C(C)C)C2C=C1	C16H14O4	Coumarins and derivatives	269.081	478.214
cuminyl alcohol	0.880383	OCC1=CC=C(C=C1)C(C)C	C10H14O	Prenol lipids	133.101	334.387
Xanthotoxol	0.985775	C1=CC(=O)OC2=C(C3=C(C=CO3)C=C21)O	C11H6O4	Coumarins and derivatives	203.034	362.649
Biochanin A	0.994921	COC1=CC=C(C=C1)C1=COC2=CC(O)=CC(O)=C2C1=O	C16H12O5	Flavonoids	283.061	494.084
(E)-3-(3,4,5-trimethoxyphenyl)prop-2-enal	0.824348	COC1=CC(\C=C\C=O)=CC(OC)=C1OC	C12H14O4	Phenylpropanoids	223.096	404.363
Oroxylin A-7-O-beta-D-glucuronide	0.905007	COC1=C(C=C2C(=C1O)C(=O)C=C(O2)C3=CC=CC=C3)OC4C(C(C(C(O4)C(=O)O)O)O)O	C22H20O11	Flavonoids	459.093	460.462
Shanzhiside methyl ester	0.98242	O=C(OC)C1=COC(OC2OC(CO)C(O)C(O)C2O)C3C1C(O)CC3(O)C	C17H26O11	Terpenoids	429.136	176.893
Genistein	0.978497	C1=CC(=CC=C1C2=COC3=CC(=CC(=C3C2=O)O)O)O	C15H10O5	Flavonoids	271.059	474.839
Lauryl sulfate	0.932979	CCCCCCCCCCCCOS(=O)(=O)O	C12H26O4S	Miscellaneous	265.147	718.434
L-PROLINE	0.895076	O=C(O)C1NCCC1	C5H9NO2	Amino acid derivatives	114.056	80.6852
Resveratrol	0.811151	C1=CC(=CC=C1C=CC2=CC(=CC(=C2)O)O)O	C14H12O3	Phenols	229.085	548.849
Alisol B 23-acetate	0.824769	CC(CC(C1C(O1)(C)C)OC(=O)C)C2=C3CC(C4C5(CCC(=O)C(C5CCC4(C3(CC2)C)C)(C)C)C)O	C32H50O5	Terpenoids	515.372	867.791
Genistin	0.943933	O=C1C(=COC2=CC(OC3OC(CO)C(O)C(O)C3O)=CC(O)=C12)C=4C=CC(O)=CC4	C21H20O10	Flavonoids	431.098	359.735
Kukoamine A	0.880981	C1=CC(=C(C=C1CCC(=O)NCCCNCCCCNCCCNC(=O)CCC2=CC(=C(C=C2)O)O)O)O	C28H42N4O6	Alkaloids	531.318	154.553
Acetyl-11-keto-beta-boswellic acid	0.992876	CC1CCC2(CCC3(C(=CC(=O)C4C3(CCC5C4(CCC(C5(C)C(=O)O)OC(=O)C)C)C)C2C1C)C)C	C32H48O5	Terpenoids	513.355	716.598
PROLINE	0.947375	O=C(O)C1NCCC1	C5H9NO2	Amino acid derivatives	116.071	257.002
Isovitexin	1	C1=CC(=CC=C1C2=CC(=O)C3=C(O2)C=C(C(=C3O)C4C(C(C(C(O4)CO)O)O)O)O)O	C21H20O10	Flavonoids	433.113	330.327
L-Isoleucine	0.996938	O=C(O)C(N)C(C)CC	C6H13NO2	Amino acid derivatives	132.102	115.889
judaicin (eudesmane naphthofuran)	0.881302	O=C1OC2C(CCC3(C(=O)C=CC(O)(C)C23)C)C1C	C15H20O4	Terpenoids	265.143	296.288
p-Coumaraldehyde	0.874487	OC1=CC=C(\C=C\C=O)C=C1	C9H8O2	Cinnamaldehydes	149.06	544.145
Alisol C 23-acetate	0.899669	CC(CC(C1C(O1)(C)C)OC(=O)C)C2=C3CC(C4C5(CCC(=O)C(C5CCC4(C3(CC2=O)C)C)(C)C)C)O	C32H48O6	Terpenoids	529.351	565.655
ADENOSINE 3',5'-CYCLIC MONOPHOSPHATE	0.852065	C1C2C(C(C(O2)N3C=NC4=C3N=CN=C4N)O)OP(=O)(O1)O	C10H12N5O6P	Alkaloids	328.045	48.4459
Naringenin chalcone	0.842766	C1=CC(=CC=C1C=CC(=O)C2=C(C=C(C=C2O)O)O)O	C15H12O5	Flavonoids	273.075	392.745
Daidzein	0.96581	OC1=CC=C(C=C1)C1=COC2=CC(O)=CC=C2C1=O	C15H10O4	Flavonoids	253.05	391.613
Loliolide	0.904036	CC1(CC(CC2(C1=CC(=O)O2)C)O)C	C11H16O3	Terpenoids	197.117	336.784
Erucamide	0.836596	NC(=O)CCCCCCCCCCC/C=C\CCCCCCCC	C22H43NO	Amides	338.342	999.894
Jaceosidin	0.95038	COC1=C(C=CC(=C1)C2=CC(=O)C3=C(O2)C=C(C(=C3O)OC)O)O	C17H14O7	Flavonoids	331.078	62.4871
Pinoresinol 4-O-glucoside	0.861022	COC1=C(C=CC(=C1)C2C3COC(C3CO2)C4=CC(=C(C=C4)OC5C(C(C(C(O5)CO)O)O)O)OC)O	C26H32O11	Lignans	519.186	351.361
Parthenolide	0.971536	CC1=CCCC2(C(O2)C3C(CC1)C(=C)C(=O)O3)C	C15H20O3	Sesquiterpenoids	249.148	362.614
3,8a-Dihydroxy-5-isopropylidene-3,8-dimethyl-2,3,3a,4,5,8a-hexahydro-6(1H)-azulenone	0.904977	CC(C)=C1CC2C(C)(O)CCC2(O)\C(=C/C1=O)C	C15H22O3	Terpenoids	233.153	482.36
Ethyl ferulate	0.919265	CCOC(=O)C=CC1=CC(=C(C=C1)O)OC	C12H14O4	Phenylpropanoids	221.081	503.069
BIOTIN	0.879663	C1C2C(C(S1)CCCCC(=O)O)NC(=O)N2	C10H16N2O3S	Alkaloids	245.099	134.202
Ferulic acid	0.987651	O=C(O)C=CC1=CC=C(O)C(OC)=C1	C10H10O4	Phenylpropanoids	195.065	423.743
Vanillin	0.998293	COC1=C(C=CC(=C1)C=O)O	C8H8O3	Phenols	151.04	197.331
(1R,2E,7R,10E,12S,13S,15R)-12,15-dihydroxy-7-methyl-8-oxabicyclo[11.3.0]hexadeca-2,10-dien-9-one	1	O=C1OC(C)CCCC=CC2CC(O)CC2C(O)C=C1	C16H24O4	Miscellaneous	319.13	735.346
Cinobufagin	0.88922	CC(=O)OC1C2OC22C3CCC4CC(O)CCC4(C)C3CCC2(C)C1C1=COC(=O)C=C1	C26H34O6	Terpenoids	443.24	502.35
Isovanillic acid	0.949717	COC1=C(C=C(C=C1)C(=O)O)O	C8H8O4	Phenols	169.05	192.276
1,7-bis(4-hydroxyphenyl)heptan-3-one	0.993332	O=C(CCC1=CC=C(O)C=C1)CCCCC2=CC=C(O)C=C2	C19H22O3	Phenols	297.153	724.744
Methylparaben	0.852543	COC(=O)C1=CC=C(C=C1)O	C8H8O3	Phenolic acids	153.054	563.596
Homoplantaginin	0.931542	COC1=C(C=C2C(=C1O)C(=O)C=C(O2)C3=CC=C(C=C3)O)OC4C(C(C(C(O4)CO)O)O)O	C22H22O11	Flavonoids	463.122	439.742
Deoxycholic acid	0.991763	CC(CCC(=O)O)C1CCC2C1(C(CC3C2CCC4C3(CCC(C4)O)C)O)C	C24H40O4	Terpenoids	391.285	690.841
Kaempferol	0.926903	C1=CC(=CC=C1C2=C(C(=O)C3=C(C=C(C=C3O2)O)O)O)O	C15H10O6	Flavonoids	285.04	413.412
Soyasapogenol B base + O-HexA+HexA+dHex	0.934067	O=C(O)C8OC(OC1C(OC(C(=O)O)C(O)C1(O))OC4CCC5(C)(C6C=CC3=C2CC(C)(C)CC(O)C2(C)CCC3(C)C6(C)(CCC5(C4(C)(CO)))))C(OC7OC(C)C(O)C(O)C7(O))C(O)C8(O)	C48H74O19	Terpenoids	953.474	571.799
Coumaric acid	0.939247	O=C(O)C=CC1=CC=C(O)C=C1	C9H8O3	Phenylpropanoids	147.044	382.481
5,7-dihydroxy-2-(4-hydroxyphenyl)-6,8-bis(3,4,5-trihydroxyoxan-2-yl)chromen-4-one	0.855724	OC1COC(C(O)C1O)C2=C(O)C(C3OCC(O)C(O)C3O)=C4OC(=CC(=O)C4=C2O)C5=CC=C(O)C=C5	C25H26O13	Flavonoids	533.129	312.988
Calceolarioside B	0.902002	C1=CC(=C(C=C1CCOC2C(C(C(C(O2)COC(=O)C=CC3=CC(=C(C=C3)O)O)O)O)O)O)O	C23H26O11	Phenylpropanoids	479.154	347.64
Soyasapogenol B base + O-HexA-Pen-dHex	0.933346	O=C(O)C8OC(OC5CCC4(C)(C(CCC2(C)(C4(CC=C1C3CC(C)(C)CC(O)C3(C)(CCC12(C)))))C5(C)(CO)))C(OC7OCC(O)C(O)C7(OC6OC(C)C(O)C(O)C6(O)))C(O)C8(O)	C47H76O17	Terpenoids	911.501	585.562
Acacetin	0.931426	COC1=CC=C(C=C1)C1=CC(=O)C2=C(O)C=C(O)C=C2O1	C16H12O5	Flavonoids	285.075	375.818
Neostigmine bromide	0.840841	CN(C)C(=O)Oc1cccc(c1)[N+](C)(C)C.[Br-]	C12H19BrN2O2	Miscellaneous	223.144	270.51
Dihydroartemisinin	0.876195	CC1CCC2C(C(OC3C24C1CCC(O3)(OO4)C)O)C	C15H24O5	Terpenoids	283.155	221.279
Proline	0.965942	O=C(O)C1NCCC1	C5H9NO2	Alkaloids	114.056	69.9232
Progesterone	0.938978	CC(=O)[C@H]1CC[C@@H]2[C@@]1(CC[C@H]3[C@H]2CCC4=CC(=O)CC[C@]34C)C	C21H30O2	Terpenoids	315.231	546.13
Quillaic acid	0.983853	CC1(CCC2(C(C1)C3=CCC4C5(CCC(C(C5CCC4(C3(CC2O)C)C)(C)C=O)O)C)C(=O)O)C	C30H46O5	Terpenoids	485.326	633.918
Prulaurasin	1	N#CC(OC1OC(CO)C(O)C(O)C1O)C=2C=CC=CC2	C14H17NO6	Terpenoids	334.069	254.263
alpha-Linolenic acid	0.826561	CCC=CCC=CCC=CCCCCCCCC(=O)O	C18H30O2	Fatty Acyls	279.231	646.386
Atractylenolide I	0.970673	CC1=C2CC3C(=C)CCCC3(C=C2OC1=O)C	C15H18O2	Sesquiterpenoids	231.138	672.885
D-(+)-Malic acid	0.938451	C(C(C(=O)O)O)C(=O)O	C4H6O5	Hydroxy acids and derivatives	133.014	401.698
eudesmin	0.930789	O(C1=CC=C(C=C1OC)C2OCC3C(OCC23)C4=CC=C(OC)C(OC)=C4)C	C22H26O6	Phenylpropanoids	425.135	609.919
3,5-Dimethoxy-4-hydroxybenzaldehyde	0.819875	COC1=CC(=CC(=C1O)OC)C=O	C9H10O4	Phenols	183.065	290.591
Phenelzine	0.940824	NNCCC=1C=CC=CC1	C8H12N2	Organic compound	137.107	83.3477
Abscisic acid	0.806825	O=C(O)C=C(C=CC1(O)C(=CC(=O)CC1(C)C)C)C	C15H20O4	Sesquiterpenoids	263.129	421.298
Cholic acid	0.989016	CC(CCC(=O)O)C1CCC2C1(C(CC3C2C(CC4C3(CCC(C4)O)C)O)O)C	C24H40O5	Terpenoids	426.32	598.301
Pachymic acid	0.99319	CC(C)C(=C)CCC(C1C(CC2(C1(CCC3=C2CCC4C3(CCC(C4(C)C)OC(=O)C)C)C)C)O)C(=O)O	C33H52O5	Terpenoids	527.374	891.766
Danshensu	0.991938	C1=CC(=C(C=C1CC(C(=O)O)O)O)O	C9H10O5	Phenylpropanoids	197.045	285.676
Corosolic acid	0.816036	C[C@@H]1CC[C@@]2(CC[C@]3(C)C(=CC[C@@H]4[C@@]5(C)C[C@@H](O)[C@H](O)C(C)(C)[C@@H]5CC[C@@]34C)[C@@H]2[C@H]1C)C(O)=O	C30H48O4	Terpenoids	473.361	527.957
p-Coumaric acid	0.955194	c1cc(ccc1/C=C/C(=O)O)O	C9H8O3	Phenylpropanoids	163.04	169.565
Ethyl caffeate	0.869419	CCOC(=O)C=CC1=CC(=C(C=C1)O)O	C11H12O4	Terpenoids	207.066	477.57
Cinnamaldehyde	0.930409	C1=CC=C(C=C1)C=CC=O	C9H8O	Phenylpropanoids	133.065	283.535
Curcumenol	0.945448	CC1CCC2C13CC(=C(C)C)C(O3)(C=C2C)O	C15H22O2	Terpenoids	235.169	634.619
Azuleno(5,6-c)furan-1(3H)-one, 4,4a,5,6,7,7a,8,9-octahydro-3,4,8-trihydroxy-6,6,8-trimethyl-	0.896838	O=C1OC(O)C2=C1CC(O)(C)C3CC(C)(C)CC3C2O	C15H22O5	Terpenoids	283.154	436.164
GALACTITOL	0.869681	C(C(C(C(C(CO)O)O)O)O)O	C6H14O6	Organooxygen compounds	183.092	280.909
Cantharidin	0.847555	CC12C3CCC(C1(C(=O)OC2=O)C)O3	C10H12O4	Terpenoids	197.081	185.357
Salvianolic acid C	1	C1=CC(=C(C=C1CC(C(=O)O)OC(=O)C=CC2=C3C=C(OC3=C(C=C2)O)C4=CC(=C(C=C4)O)O)O)O	C26H20O10	Phenylpropanoids	491.098	468.845
Curcumol	0.857108	CC1CCC2C13CC(C(O3)(CC2=C)O)C(C)C	C15H24O2	Terpenoids	237.185	483.781
Kaempferide	0.990532	COC1=CC=C(C=C1)C1=C(O)C(=O)C2=C(O)C=C(O)C=C2O1	C16H12O6	Flavonoids	299.056	499.913
Ferulic acid	0.97034	O=C(O)C=CC1=CC=C(O)C(OC)=C1	C10H10O4	Phenylpropanoids	193.05	424.896
β-Gentiobiose	1	OCC1OC(OCC2OC(O)C(O)C(O)C2O)C(O)C(O)C1O	C12H22O11	Miscellaneous	381.079	641.571
Isoferulic acid	0.840008	COC1=C(C=C(C=C1)C=CC(=O)O)O	C10H10O4	Phenylpropanoids	195.065	412.366
(1S,4aR,6aS,6bR,10R,11R,12aR,14bS)-1,10,11-trihydroxy-2,2,6a,6b,9,9,12a-heptamethyl-1,3,4,5,6,6a,7,8,8a,10,11,12,13,14b-tetradecahydropicene-4a-carboxylic acid	0.814847	O=C(O)C12CCC3(C(=CCC4C5(C)CC(O)C(O)C(C)(C)C5CCC43C)C2C(O)C(C)(C)CC1)C	C30H48O5	Terpenoids	487.342	656.551
Salvianolic acid C	0.806786	C1=CC(=C(C=C1CC(C(=O)O)OC(=O)C=CC2=C3C=C(OC3=C(C=C2)O)C4=CC(=C(C=C4)O)O)O)O	C26H20O10	Phenylpropanoids	493.113	413.372
Soyasapogenol B base + O-HexA-Hex	0.958231	O=C(O)C7OC(OC2CCC3(C)(C4CC=C1C5CC(C)(C)CC(O)C5(C)(CCC1(C)C4(C)(CCC3(C2(C)(CO))))))C(OC6OC(CO)C(O)C(O)C6(O))C(O)C7(O)	C42H68O14	Terpenoids	795.451	601.019
Glycyrrhetinic Acid	0.934582	C[C@]1([C@H](CC[C@]2([C@H]1CC[C@@]3([C@@H]2C(=O)C=C4[C@]3(CC[C@@]5([C@H]4C[C@](CC5)(C(=O)O)C)C)C)C)C)O)C	C30H46O4	Terpenoids	471.346	655.288
Azuleno[5,6-c]furan-1(3H)-one, 4,4a,5,6,7,7a,8,9-octahydro-4,8-dihydroxy-6,6,8-trimethyl-	0.824971	CC1(C)CC2C(O)C/3=C(CC(C)(O)C2C1)/C(=O)OC3	C15H22O4	Terpenoids	249.148	437.866
3,4-Dimethoxybenzaldehyde	0.815627	O=CC1=CC=C(OC)C(OC)=C1	C9H10O3	Benzene and substituted derivatives	167.07	410.854
Isoquercitrin	0.987482	C1=CC(=C(C=C1C2=C(C(=O)C3=C(C=C(C=C3O2)O)O)OC4C(C(C(C(O4)CO)O)O)O)O)O	C21H20O12	Flavonoids	465.102	311.102
(2S,4R,9beta,16alpha,23E)-2,16,20,25-Tetrahydroxy-9,10,14-trimethyl-4,9-cyclo-9,10-secocholesta-5,23-diene-1,11,22-trione	0.91908	CC(C)(O)/C=C/C(=O)[C@](C)(O)[C@H]1[C@H](O)C[C@@]2(C)[C@@H]3C/C=C/4[C@@H](C[C@H](O)C(=O)C4(C)C)[C@]3(C)C(=O)C[C@]12C	C30H44O7	Terpenoids	499.304	549.37
P-Anisic acid	0.930549	O=C(O)C1=CC=C(OC)C=C1	C8H8O3	Phenols	151.04	136.443
Sebacic acid	1	OC(=O)CCCCCCCCC(O)=O	C10H18O4	Fatty Acyls	201.113	341.524
7-hydroxy-2-(4-hydroxyphenyl)-5-[(2S,3R,4S,5S,6R)-3,4,5-trihydroxy-6-(hydroxymethyl)oxan-2-yl]oxy-2,3-dihydrochromen-4-one	0.915094	O=C1C=2C(OC3OC(CO)C(O)C(O)C3O)=CC(O)=CC2OC(C4=CC=C(O)C=C4)C1	C21H22O10	Flavonoids	433.113	423.874
CORTEXOLONE	0.908036	C[C@@]12CC[C@H]3[C@@H](CCC4=CC(=O)CC[C@]34C)[C@@H]2CC[C@]1(O)C(=O)CO	C21H30O4	Terpenoids	347.219	748.021
Isosakuranin	0.820436	COC1=CC=C(C=C1)C2CC(=O)C3=C(C=C(C=C3O2)OC4C(C(C(C(O4)CO)O)O)O)O	C22H24O10	Flavonoids	447.13	327.883
Ginsenoside Ro	0.983038	CC1(C)CCC2(CCC3(C)C(=CCC4C5(C)CCC(OC6OC(C(O)C(O)C6OC6OC(CO)C(O)C(O)C6O)C(O)=O)C(C)(C)C5CCC34C)C2C1)C(=O)OC1OC(CO)C(O)C(O)C1O	C48H76O19	Terpenoids	955.488	509.137
Sinapic acid	0.991381	O=C(O)C=CC=1C=C(OC)C(O)=C(OC)C1	C11H12O5	Phenylpropanoids	223.061	296.016
(-)-12-hydroxyjasmonic acid	0.870485	OCC\C=C/C[C@@H]1[C@H](CCC1=O)CC(O)=O	C12H18O4	Jasmonic acid	227.128	274.108
(2S,3S,4S,5R,6R)-6-[[(3S,6aR,6bS,8aS,14bR)-4,4,6a,6b,11,11,14b-heptamethyl-8a-[(2S,3R,4S,5S,6R)-3,4,5-trihydroxy-6-(hydroxymethyl)oxan-2-yl]oxycarbonyl-1,2,3,4a,5,6,7,8,9,10,12,12a,14,14a-tetradecahydropicen-3-yl]oxy]-3,4,5-trihydroxyoxane-2-carboxylic acid	0.865168	O=C(O)C1OC(OC2CCC3(C)C(CCC4(C)C3CC=C5C6CC(C)(C)CCC6(C(=O)OC7OC(CO)C(O)C(O)C7O)CCC54C)C2(C)C)C(O)C(O)C1O	C42H66O14	Terpenoids	793.438	619.587
Arachidonic acid	0.874299	CCCCC/C=C\C/C=C\C/C=C\C/C=C\CCCC(=O)O	C20H32O2	Fatty acids	303.136	414.95
L-Valine	0.924563	CC(C)C(C(=O)O)N	C5H11NO2	Alkaloids	116.072	118.132
picein	0.954821	O=C(C1=CC=C(OC2OC(CO)C(O)C(O)C2O)C=C1)C	C14H18O7	Phenols	297.097	310.746
Chrysophanol 8-O-beta-D-glucoside	0.801052	CC1=CC2=C(C(=C1)O)C(=O)C3=C(C2=O)C=CC=C3OC4C(C(C(C(O4)CO)O)O)O	C21H20O9	Flavonoids	415.102	457.697
3,4,5-trimethoxycinnamic acid	0.838186	O=C(O)C=CC1=CC(OC)=C(OC)C(OC)=C1	C12H14O5	Phenylpropanoids	239.091	408.598
Sissotrin	1	COc1ccc(cc1)c2coc3cc(cc(c3c2=O)O)O[C@H]4[C@@H]([C@H]([C@@H]([C@H](O4)CO)O)O)O	C22H22O10	Flavonoids	491.119	470.973
Dehydrotrametenolic acid	0.884651	CC(=CCCC(C1CCC2(C1(CC=C3C2=CCC4C3(CCC(C4(C)C)O)C)C)C)C(=O)O)C	C30H46O3	Terpenoids	455.352	675.277
Shikimic acid	0.889062	C1C(C(C(C=C1C(=O)O)O)O)O	C7H10O5	Phenolic acids	173.045	68.401
Isoleucine	0.967241	CCC(C)C(C(=O)O)N	C6H13NO2	Amino acid derivatives	132.102	103.51
Piperonylic Acid	0.991258	O=C(O)C1=CC=C2OCOC2=C1	C8H6O4	Organic acids and derivatives	165.019	257.943
Naringenin	0.824321	OC1=CC=C(C=C1)C1CC(=O)C2=C(O)C=C(O)C=C2O1	C15H12O5	Flavonoids	271.061	551.732
Cafestol	0.925918	CC12CCC3=C(C1CCC45C2CCC(C4)C(C5)(CO)O)C=CO3	C20H28O3	Terpenoids	317.208	782.635
(4aR)-5-hydroxy-6-methoxy-1,1-dimethyl-7-propan-2-yl-2,3,4,9,10,10a-hexahydrophenanthrene-4a-carboxylic acid	0.841291	O=C(O)C12C=3C(O)=C(OC)C(=CC3CCC1C(C)(C)CCC2)C(C)C	C21H30O4	Terpenoids	385.175	634.269
Phenylalanine	0.998389	O=C(O)C(N)CC=1C=CC=CC1	C9H11NO2	Amino acid derivatives	164.072	289.257
Deoxyandrographolide	0.963933	CC1=C(C2(CCC(C(C2CC1)(C)CO)O)C)CCC3=CCOC3=O	C20H30O4	Terpenoids	335.218	616.09
4-[1-(1,3-benzodioxol-5-yl)propan-2-yl]-4,5-dimethoxy-2-prop-2-enylcyclohexa-2,5-dien-1-one	0.840576	COC1=CC(=O)C(CC=C)=CC1(OC)C(C)CC2=CC=C3OCOC3=C2	C21H24O5	Miscellaneous	374.196	762.407
3-hydroxybenzoic acid	0.910062	O=C(O)c1cccc(O)c1	C7H6O3	Benzene and substituted derivatives	137.024	276.679
Kaempferol	0.930823	OC1=CC=C(C=C1)C1=C(O)C(=O)C2=C(O)C=C(O)C=C2O1	C15H10O6	Flavonoids	287.054	413.85
p-Coumaryl alcohol	0.960594	OCC=CC1=CC=C(O)C=C1	C9H10O2	Phenylpropanoids	149.061	330.402
Ursolic acid	0.981988	O=C(O)C12CCC(C)C(C)C2C3=CCC4C5(C)CCC(O)C(C)(C)C5CCC4(C)C3(C)CC1	C30H48O3	Terpenoids	439.356	398.692
rosmarinic acid	0.875836	O=C(OC(C(=O)O)CC1=CC=C(O)C(O)=C1)C=CC2=CC=C(O)C(O)=C2	C18H16O8	Phenylpropanoids	361.091	372.192
Deoxycholic Acid	0.867688	O=C(O)CCC(C)C1CCC2C3CCC4CC(O)CCC4(C)C3CC(O)C12C	C24H40O4	Terpenoids	415.283	607.346
3-{(E)-2-[(1R,4aS,5R,6R,8aR)-6-Hydroxy-5-(hydroxymethyl)-5,8a-dimethyl-2-methylenedecahydro-1-naphthalenyl]vinyl}-2(5H)-furanone	0.813731	C[C@@]1(CO)[C@H](O)CC[C@]2(C)[C@@H]1CCC(=C)[C@H]2\C=C\C3=C\COC3=O	C20H28O4	Terpenoids	333.203	617.325
Syringic acid	0.951514	O=C(O)C1=CC(OC)=C(O)C(OC)=C1	C9H10O5	Phenols	197.045	218.102
Raffinose	0.912299	C(C1C(C(C(C(O1)OCC2C(C(C(C(O2)OC3(C(C(C(O3)CO)O)O)CO)O)O)O)O)O)O)O	C18H32O16	Organic oxygen compounds	549.166	1595.74
[(2R,3S,4S,5R,6R)-6-[(2S,3S,4S,5R)-3,4-dihydroxy-2,5-bis(hydroxymethyl)oxolan-2-yl]oxy-3,4,5-trihydroxyoxan-2-yl]methyl 4-hydroxybenzoate	0.817241	O=C(OCC1OC(OC2(OC(CO)C(O)C2O)CO)C(O)C(O)C1O)C3=CC=C(O)C=C3	C19H26O13	Phenylpropanoids and polyketides	461.13	123.82
6-Gingerol	0.987622	CCCCCC(CC(=O)CCC1=CC(=C(C=C1)O)OC)O	C17H26O4	Phenols	293.179	831.273
Glabridin	0.871074	CC1(C=CC2=C(O1)C=CC3=C2OCC(C3)C4=C(C=C(C=C4)O)O)C	C20H20O4	Flavonoids	323.128	678.659
Phenylethanol + Hex-Pen	0.884448	OCC3(O)(COC(OCC2OC(OCCC1=CC=CC=C1)C(O)C(O)C2(O))C3(O))	C19H28O10	Miscellaneous	461.166	252.312
Noreugenin	0.821988	CC1=CC(=O)C2=C(C=C(C=C2O1)O)O	C10H8O4	Flavonoids	193.05	263.976
Demethoxycurcumin	0.856195	COC1=C(C=CC(=C1)C=CC(=O)CC(=O)C=CC2=CC=C(C=C2)O)O	C20H18O5	Phenols	339.12	419.543
Astragaloside IV	0.98655	CC1(C(CCC23C1C(CC4C2(C3)CCC5(C4(CC(C5C6(CCC(O6)C(C)(C)O)C)O)C)C)OC7C(C(C(C(O7)CO)O)O)O)OC8C(C(C(CO8)O)O)O)C	C41H68O14	Terpenoids	785.466	501.289
rhodioloside	0.883612	OC1=CC=C(C=C1)CCOC2OC(CO)C(O)C(O)C2O	C14H20O7	Phenols	299.113	146.874
Enoxolone	0.957418	CC1(C2CCC3(C(C2(CCC1O)C)C(=O)C=C4C3(CCC5(C4CC(CC5)(C)C(=O)O)C)C)C)C	C30H46O4	Terpenoids	469.331	710.452
Lamiide	0.925652	O=C(OC)C1=COC(OC2OC(CO)C(O)C(O)C2O)C3C1(O)CC(O)C3(O)C	C17H26O12	Iridoids	421.135	131.869
Methylgallate	0.998177	O=C(OC)C1=CC(O)=C(O)C(O)=C1	C8H8O5	Phenols	183.03	177.791
Pectolinarigenin	0.987607	COC1=CC=C(C=C1)C2=CC(=O)C3=C(O2)C=C(C(=C3O)OC)O	C17H14O6	Flavonoids	313.071	621.221
Pimelic acid	0.962488	O=C(O)CCCCCC(=O)O	C7H12O4	Fatty acids	159.066	203.707
Phloridzin	0.802388	C1=CC(=CC=C1CCC(=O)C2=C(C=C(C=C2OC3C(C(C(C(O3)CO)O)O)O)O)O)O	C21H24O10	Flavonoids	435.129	368.351
isosakuranetin	0.877597	COC1=CC=C(C=C1)[C@@H]1CC(=O)C2=C(O)C=C(O)C=C2O1	C16H14O5	Flavonoids	287.091	327.956
2-Cyclohexen-1-one, 4-hydroxy-4-(3-hydroxybutyl)-3,5,5-trimethyl-	0.815564	CC(O)CCC1(O)\C(=C/C(=O)CC1(C)C)C	C13H22O3	Miscellaneous	209.153	463.178
Alisol A 24-acetate	0.992999	CC(CC(C(C(C)(C)O)OC(=O)C)O)C1=C2CC(C3C4(CCC(=O)C(C4CCC3(C2(CC1)C)C)(C)C)C)O	C32H52O6	Terpenoids	577.373	758.6
Savinin	1	O=C/1OC[C@H](Cc2ccc3OCOc3c2)\C1=C/c4ccc5OCOc5c4	C20H16O6	Phenylpropanoids	353.101	580.853
Isoplumericin	0.975196	COC(=O)C(=C4)[C@@]([H])(C=3)[C@]([H])([C@]([H])(O4)1)[C@](C3)(O2)[C@]([H])(C(=CC)C(=O)2)O1	C15H14O6	Terpenoids	291.086	446.767
Chikusetsusaponin IV	0.950369	CC1(C)CCC2(CCC3(C)C(=CCC4C5(C)CCC(OC6OC(C(OC7OC(CO)C(O)C7O)C(O)C6O)C(O)=O)C(C)(C)C5CCC34C)C2C1)C(=O)OC1OC(CO)C(O)C(O)C1O	C47H74O18	Terpenoids	925.479	448.231
Camphor	0.958946	CC1(C2CCC1(C(=O)C2)C)C	C10H16O	Terpenoids	153.127	1731.02
Flavone	0.929671	O=C1C=C(OC2=CC=CC=C12)C1=CC=CC=C1	C15H10O2	Flavonoids	223.074	355.515
Glycitein	0.825392	O=C1C(=COC2=CC(O)=C(OC)C=C12)C=3C=CC(O)=CC3	C16H12O5	Flavonoids	307.057	430.108
Isorhamnetin-3-O-nehesperidine	0.869153	CC1C(C(C(C(O1)OC2C(C(C(OC2OC3=C(OC4=CC(=CC(=C4C3=O)O)O)C5=CC(=C(C=C5)O)OC)CO)O)O)O)O)O	C28H32O16	Flavonoids	625.176	344.084
ESTRADIOL	0.87946	OC1=CC=C2C(=C1)CCC3C2CCC4(C)C(O)CCC34	C18H24O2	Terpenoids	271.17	688.191
Astragaloside III	0.943675	CC1(C(CCC23C1C(CC4C2(C3)CCC5(C4(CC(C5C6(CCC(O6)C(C)(C)O)C)O)C)C)O)OC7C(C(C(CO7)O)O)OC8C(C(C(C(O8)CO)O)O)O)C	C41H68O14	Terpenoids	783.451	551.732
3-(2-HYDROXYPHENYL)PROPANOATE	0.917313	O=C(O)CCc1ccccc1O	C9H10O3	Phenylpropanoids and polyketides	165.055	261.203
Dehydrodiisoeugenol	0.807517	CC=CC1=CC2=C(C(=C1)OC)OC(C2C)C3=CC(=C(C=C3)O)OC	C20H22O4	Lignans	327.159	344.442
Isomeranzin	0.930106	CC(C)C(=O)CC1=C(C=CC2=C1OC(=O)C=C2)OC	C15H16O4	Coumarins and derivatives	261.112	551.901
(8,8-dimethyl-2,10-dioxo-9H-pyrano[2,3-f]chromen-9-yl) (Z)-2-methylbut-2-enoate	0.877122	O=C1OC2=C(C=C1)C=CC=3OC(C)(C)C(OC(=O)C(=CC)C)C(=O)C32	C19H18O6	Phenylpropanoids	381.072	500.274
Saikosaponin b2	0.830903	CC1OC(OC2CCC3(C)C(CCC4(C)C3C=CC3=C5CC(C)(C)CCC5(CO)C(O)CC43C)C2(C)CO)C(O)C(OC2OC(CO)C(O)C(O)C2O)C1O	C42H68O13	Terpenoids	825.465	589.248
Linoleic acid	0.916804	CCCCC/C=C\C/C=C\CCCCCCCC(=O)O	C18H32O2	Fatty Acyls	281.247	712.271
Naringenin-7-O-glucoside	0.913359	O=C3C4=C(O)C=C(OC1OC(CO)C(O)C(O)C1(O))C=C4(OC(C2=CC=C(O)C=C2)C3)	C21H22O10	Flavonoids	435.128	269.026
(2S)-{[6-O-(beta-D-Glucopyranosyl)-beta-D-glucopyranosyl]oxy}(phenyl)acetonitrile	0.844888	OC[C@H]1O[C@@H](OC[C@H]2O[C@@H](O[C@H](C#N)C3=CC=CC=C3)[C@H](O)[C@@H](O)[C@@H]2O)[C@H](O)[C@@H](O)[C@@H]1O	C20H27NO11	Alkaloids	475.193	1565.12
(1R,2R,5S,8R,14R,15R,16S)-16-hydroxy-1,2,14,17,17-pentamethyl-8-(prop-1-en-2-yl)pentacyclo[11.7.0.0²,¹⁰.0⁵,⁹.0¹⁴,¹⁸]icosane-5,15-dicarboxylic acid	0.998482	O=C(O)C1C(O)C(C)(C)C2CCC3(C)C(CCC4C5C(C(=C)C)CCC5(C(=O)O)CCC43C)C12C	C30H46O5	Terpenoids	525.298	628.022
Naringenin chalcone	0.80771	C1=CC(=CC=C1C=CC(=O)C2=C(C=C(C=C2O)O)O)O	C15H12O5	Flavonoids	271.059	71.9554
5,7-dihydroxy-2-(4-hydroxyphenyl)-6,8-bis[3,4,5-trihydroxy-6-(hydroxymethyl)oxan-2-yl]chromen-4-one	0.93081	OCC1OC(C(O)C(O)C1O)C2=C(O)C(C3OC(CO)C(O)C(O)C3O)=C4OC(=CC(=O)C4=C2O)C5=CC=C(O)C=C5	C27H30O15	Flavonoids	593.151	264.937
Coniferyl aldehyde	0.989003	COC1=CC(C=CC=O)=CC=C1O	C10H10O3	Phenylpropanoids	177.055	350.826
sweroside	0.862629	O=C1OCCC2C1=COC(OC3OC(CO)C(O)C(O)C3O)C2C=C	C16H22O9	Terpenoids	357.119	272.051
Nicotinic acid	0.940104	C1=CC(=CN=C1)C(=O)O	C6H5NO2	Alkaloids	122.025	1595.33
3',5'-Dimethoxy-4'-hydroxyacetophenone	0.848669	COC1=CC(=CC(OC)=C1O)C(C)=O	C10H12O4	Phenols	195.066	342.575
(2S,3S,4S,5R,6R)-6-[[(3S,6aR,6bS,8aR,9R,14bS)-14b-formyl-9-hydroxy-4,4,6a,6b,8a,11,11-heptamethyl-1,2,3,4a,5,6,7,8,9,10,12,12a,14,14a-tetradecahydropicen-3-yl]oxy]-5-[(2S,3R,4S,5R)-4,5-dihydroxy-3-[(2S,3R,4R,5R,6S)-3,4,5-trihydroxy-6-methyloxan-2-yl]oxyoxan-2-yl]oxy-3,4-dihydroxyoxane-2-carboxylic acid	0.978807	O=CC12CCC(OC3OC(C(=O)O)C(O)C(O)C3OC4OCC(O)C(O)C4OC5OC(C)C(O)C(O)C5O)C(C)(C)C2CCC6(C)C1CC=C7C8CC(C)(C)CC(O)C8(C)CCC76C	C47H74O17	Terpenoids	909.483	544.697
verproside	0.881449	O=C(OC1C2OC2(CO)C3C(OC=CC13)OC4OC(CO)C(O)C(O)C4O)C5=CC=C(O)C(O)=C5	C22H26O13	Miscellaneous	497.126	688.193
4-Hydroxyphenylacetic acid	0.98766	O=C(O)CC1=CC=C(O)C=C1	C8H8O3	Phenols	151.04	418.529
Fraxetin	0.98109	COC1=C(C(=C2C(=C1)C=CC(=O)O2)O)O	C10H8O5	Coumarins and derivatives	209.044	248.959
(1R,7R)-7-ethenyl-1,4a,7-trimethyl-3,4,4b,5,6,9,10,10a-octahydro-2H-phenanthrene-1-carboxylic acid	0.858339	O=C(O)C1(C)CCCC2(C)C3C(=CC(C=C)(C)CC3)CCC12	C20H30O2	Terpenoids	320.256	790.218
trans-Zeatin-riboside	0.921705	OCC(C)=CCNc(n3)c(n2)c(nc3)n(c2)C(O1)C(O)C(O)C(CO)1	C15H21N5O5	Alkaloids	352.162	185.913
Icariin	0.808302	C[C@H]1[C@@H]([C@H]([C@H]([C@@H](O1)OC2=C(OC3=C(C2=O)C(=CC(=C3CC=C(C)C)O[C@H]4[C@@H]([C@H]([C@@H]([C@H](O4)CO)O)O)O)O)C5=CC=C(C=C5)OC)O)O)O	C33H40O15	Flavonoids	721.234	456.267
Oleanolic acid base + O-HexA-Hex	0.912029	O=C(O)C7OC(OC2CCC3(C)(C4CC=C1C5CC(C)(C)CCC5(C(=O)O)(CCC1(C)C4(C)(CCC3(C2(C)(C))))))C(O)C(OC6OC(CO)C(O)C(O)C6(O))C7(O)	C42H66O14	Terpenoids	793.438	633.503
Pyrogallol	1	C1=CC(=C(C(=C1)O)O)O	C6H6O3	Phenols	125.024	1759.34
Paracetamol	0.93219	CC(=O)NC1=CC=C(O)C=C1	C8H9NO2	Phenol ethers	150.056	274.094
Luteolin	0.999935	C1=CC(=C(C=C1C2=CC(=O)C3=C(C=C(C=C3O2)O)O)O)O	C15H10O6	Flavonoids	285.04	486.7
Dihydrocucurbitacin F	0.910996	CC1(C(C(CC2C1=CCC3C2(C(=O)CC4(C3(CC(C4C(C)(C(=O)CCC(C)(C)O)O)O)C)C)C)O)O)C	C30H48O7	Terpenoids	519.332	655.642
Curdione	0.839303	CC1CCC=C(CC(=O)C(CC1=O)C(C)C)C	C15H24O2	Terpenoids	237.185	522.084
Diazinon333-41-5	0.814584	CCOP(=S)(OCC)Oc1cc(C)nc(n1)C(C)C	C12H21N2O3PS	Organic thiophosphoric acids and derivatives	305.115	455.565
Dihydroresveratrol	0.911717	OC1=CC=C(C=C1)CCC2=CC(O)=CC(O)=C2	C14H14O3	Polyphenols	229.087	447.7
Pechueloic Acid	0.918967	O=C(O)C(=C)C1CC2=C(C(=O)CC2C(C)CC1)C	C15H20O3	Terpenoids	247.134	670.197
Tauroursodeoxycholic acid	0.98788	CC(CCC(=O)NCCS(=O)(=O)O)C1CCC2C1(CCC3C2C(CC4C3(CCC(C4)O)C)O)C	C26H45NO6S	Terpenoids	498.289	553.541
maltotriose	0.960013	OCC1OC(OC2C(O)C(O)C(OC2CO)OC3C(O)C(O)C(O)OC3CO)C(O)C(O)C1O	C18H32O16	Carbohydrates and derivatives	527.158	716.828
FA 18:1+1O	0.83659	O=C(O)CCCCCCCC=CCC(O)CCCCCC	C18H34O3	Miscellaneous	297.243	767.623
Ginsenoside F3	0.942161	CC(C)=CCCC(C)(OC1OC(COC2OCC(O)C(O)C2O)C(O)C(O)C1O)C1CCC2(C)C1C(O)CC1C3(C)CCC(O)C(C)(C)C3C(O)CC21C	C41H70O13	Terpenoids	815.48	551.219
Isochlorogenic acid B	1	C1C(C(C(CC1(C(=O)O)O)OC(=O)C=CC2=CC(=C(C=C2)O)O)OC(=O)C=CC3=CC(=C(C=C3)O)O)O	C25H24O12	Phenylpropanoids	517.134	344.333
Stachydrine	0.800788	C[N+]1(CCCC1C(=O)[O-])C	C7H13NO2	Alkaloids	144.102	1566.65
DIGOXIGENIN	0.931985	O=C1OCC(=C1)C2CCC3(O)C4CCC5CC(O)CCC5(C)C4CC(O)C23C	C23H34O5	Terpenoids	391.244	744.854
Inermin	0.99316	OC1=CC=C2C(OCC3C4=CC=5OCOC5C=C4OC23)=C1	C16H12O5	Flavonoids	283.061	605.22
Flavanone base + 3O, 1Prenyl	0.922181	O=C2C3=C(O)C=C(O)C=C3(OC(C1=CC=C(O)C(=C1)CC=C(C)C)C2)	C20H20O5	Flavonoids	339.124	639.361
6-[[(3S,6aR,6bS,8aR,14bR)-9-hydroxy-4,4,6a,6b,8a,11,11,14b-octamethyl-1,2,3,4a,5,6,7,8,9,10,12,12a,14,14a-tetradecahydropicen-3-yl]oxy]-5-[4,5-dihydroxy-3-(3,4,5-trihydroxy-6-methyloxan-2-yl)oxyoxan-2-yl]oxy-3,4-dihydroxyoxane-2-carboxylic acid	0.955572	O=C(O)C1OC(OC2CCC3(C)C(CCC4(C)C3CC=C5C6CC(C)(C)CC(O)C6(C)CCC54C)C2(C)C)C(OC7OCC(O)C(O)C7OC8OC(C)C(O)C(O)C8O)C(O)C1O	C47H76O16	Terpenoids	895.506	627.123
(1S,4aR,6aS,6bR,10R,11R,12aR,14bS)-1,10,11-trihydroxy-2,2,6a,6b,9,9,12a-heptamethyl-1,3,4,5,6,6a,7,8,8a,10,11,12,13,14b-tetradecahydropicene-4a-carboxylic acid	0.987496	O=C(O)C12CCC3(C(=CCC4C5(C)CC(O)C(O)C(C)(C)C5CCC43C)C2C(O)C(C)(C)CC1)C	C30H48O5	Terpenoids	489.357	656.43
poricoic acid B	0.967326	CC(=CCCC(C1C(CC2(C1(CC=C3C2=CCC(C3(C)CCC(=O)O)C(=C)C)C)C)O)C(=O)O)C	C30H44O5	Terpenoids	485.362	739.59
(1S,4S,5R,10S,13S,17S,19S,20R)-10-hydroxy-4,5,9,9,13,19,20-heptamethyl-24-oxahexacyclo[15.5.2.0¹,¹⁸.0⁴,¹⁷.0⁵,¹⁴.0⁸,¹³]tetracos-15-en-23-one	0.83092	O=C1OC23C=CC4C5(C)CCC(O)C(C)(C)C5CCC4(C)C3(C)CCC16CCC(C)C(C)C26	C30H46O3	Terpenoids	493.305	432.457
Hesperetin	0.988957	COC1=C(C=C(C=C1)C2CC(=O)C3=C(C=C(C=C3O2)O)O)O	C16H14O6	Flavonoids	301.072	432.287
Ginkgolide B	0.936378	C[C@@H]1C(=O)O[C@H]2[C@H](O)[C@@]34[C@H]5C[C@@H](C(C)(C)C)[C@]36[C@@H](OC(=O)[C@@H]6O)O[C@@]4(C(=O)O5)[C@@]12O	C20H24O10	Terpenoids	425.148	656.934
kojic acid	0.856164	O=C1C=C(OC=C1O)CO	C6H6O4	Organoheterocyclic compounds	141.021	1381.45
16-Hydroxyhexadecanoic acid	0.854331	OCCCCCCCCCCCCCCCC(O)=O	C16H32O3	Fatty Acyls	271.228	721.677
Dihydrokaempferol	0.998234	OC1C(OC2=CC(O)=CC(O)=C2C1=O)C1=CC=C(O)C=C1	C15H12O6	Flavonoids	287.056	386.904
Phloroglucinol	0.999815	OC=1C=C(O)C=C(O)C1	C6H6O3	Phenolic acids	125.024	1703.62
Vasicinone	0.935698	OC1CCN2C1=NC1=CC=CC=C1C2=O	C11H10N2O2	Alkaloids	203.082	216.227
7,8-Dihydroxyflavone	0.985702	C1=CC=C(C=C1)C2=CC(=O)C3=C(O2)C(=C(C=C3)O)O	C15H10O4	Flavonoids	255.065	457.096
Scoparone	0.803836	COC1=C(C=C2C(=C1)C=CC(=O)O2)OC	C11H10O4	Coumarins and derivatives	207.065	463.702
Wogonin	0.992746	COC1=C(O)C=C(O)C2=C1OC(=CC2=O)C1=CC=CC=C1	C16H12O5	Flavonoids	283.061	362.949
Tanshinone IIA	0.974476	CC1=COC2=C1C(=O)C(=O)C3=C2C=CC4=C3CCCC4(C)C	C19H18O3	Diterpenoids	295.132	704.833
FA 18:2+1O	0.821885	O=C(O)CCCCCCCC(O)C=CC=CCCCCC	C18H32O3	Miscellaneous	295.228	760.196
osmanthuside H	0.930842	OC1=CC=C(C=C1)CCOC2OC(COC3OCC(O)(CO)C3O)C(O)C(O)C2O	C19H28O11	Flavonoids	431.155	230.593
Rhynchophylline	0.824688	CCC1CN2CCC3(C2CC1C(=COC)C(=O)OC)C(=O)NC1=CC=CC=C31	C22H28N2O4	Alkaloids	385.212	409.377
Methyltestosterone	0.93326	O=C1C=C2CCC3C(CCC4(C)C3CCC4(O)C)C2(C)CC1	C20H30O2	Terpenoids	303.232	708.577
alpha-Boswellic acid	0.928307	CC1(CCC2(CCC3(C(=CCC4C3(CCC5C4(CCC(C5(C)C(=O)O)O)C)C)C2C1)C)C)C	C30H48O3	Terpenoids	457.368	608.953
Tectochrysin	0.944492	COC1=CC(=C2C(=C1)OC(=CC2=O)C3=CC=CC=C3)O	C16H12O4	Flavonoids	269.081	306.053
Scutellarein	0.993311	C1=CC(=CC=C1C2=CC(=O)C3=C(O2)C=C(C(=C3O)O)O)O	C15H10O6	Flavonoids	285.04	457.253
(E)-5-(2,3-dimethyl-4,5,6,7-tetrahydro-1H-tricyclo[2.2.1.02,6]heptan-3-yl)-2-methylpent-2-enoic acid	0.909566	O=C(O)C(=CCCC1(C)C2CC3C(C2)C31C)C	C15H22O2	Terpenoids	233.154	739.609
Pilocarpine	0.894573	CC[C@H]1[C@@H](CC2=CN=CN2C)COC1=O	C11H16N2O2	Alkaloids	209.128	228.717
Cryptotanshinone	0.96136	CC1COC2=C1C(=O)C(=O)C3=C2C=CC4=C3CCCC4(C)C	C19H20O3	Diterpenoids	297.148	689.931
Fusidine	0.916149	CC1C2CCC3(C(C2(CCC1O)C)C(CC4C3(CC(C4=C(CCC=C(C)C)C(=O)O)OC(=O)C)C)O)C	C31H48O6	Terpenoids	515.337	612.391
Cucurbitacin E	0.961677	CC(=O)OC(C)(C)C=CC(=O)C(C)(C1C(CC2(C1(CC(=O)C3(C2CC=C4C3C=C(C(=O)C4(C)C)O)C)C)C)O)O	C32H44O8	Terpenoids	574.337	637.258
Dihydroresveratrol	0.852799	C1=CC(=CC=C1CCC2=CC(=CC(=C2)O)O)O	C14H14O3	Polyphenols	231.101	445.949
Spirost-5-en-3-ol, (3beta,25R)-	0.808047	C[C@@H]1CC[C@@]2(OC1)O[C@H]3C[C@H]4[C@@H]5C\C=C/6C[C@@H](O)CC[C@]6(C)[C@H]5CC[C@]4(C)[C@H]3[C@@H]2C	C27H42O3	Terpenoids	397.309	716.828
9-HODE	0.83405	CCCCCC=CC=CC(O)CCCCCCCC(O)=O	C18H32O3	Lipids	295.228	855.683
Oleamide	0.990032	CCCCCCCCC=CCCCCCCCC(=O)N	C18H35NO	Lipids	282.278	727.683
Lycorine chloride	0.917058	C1CN2CC3=CC4=C(C=C3C5C2C1=CC(C5O)O)OCO4.Cl	C16H17NO4.HCl	Alkaloids	288.123	490.819
(2S,3S,4S,5R,6R)-6-[[(3S,4R,6aR,6bS,8aS,14bR)-4-(hydroxymethyl)-4,6a,6b,11,11,14b-hexamethyl-8a-[(2S,3R,4S,5S,6R)-3,4,5-trihydroxy-6-(hydroxymethyl)oxan-2-yl]oxycarbonyl-1,2,3,4a,5,6,7,8,9,10,12,12a,14,14a-tetradecahydropicen-3-yl]oxy]-3,4,5-trihydroxyoxane-2-carboxylic acid	0.822265	O=C(O)C1OC(OC2CCC3(C)C4CC=C5C6CC(C)(C)CCC6(C(=O)OC7OC(CO)C(O)C(O)C7O)CCC5(C)C4(C)CCC3C2(C)CO)C(O)C(O)C1O	C42H66O15	Terpenoids	809.43	448.047
(1aS,10aR)-1a,5,9-Trimethyl-1a,3,6,10a-tetrahydrooxireno[4,5]cyclodeca[1,2-b]furan-10(2H)-one	0.904782	CC/1=C\CC[C@]2(C)O[C@H]2C(=O)C3=C(C1)OC=C3C	C15H18O3	Sesquiterpenoids	247.133	637.255
Arachidonic acid (not validated)	0.864263	CCCCC/C=C\C/C=C\C/C=C\C/C=C\CCCC(=O)O	C20H32O2	Fatty acids	305.247	688.334
3-O-Acetyl-16alpha-hydroxytrametenolic acid	0.981292	CC(=CCCC(C1C(CC2(C1(CCC3=C2CCC4C3(CCC(C4(C)C)OC(=O)C)C)C)C)O)C(=O)O)C	C32H50O5	Terpenoids	513.357	673.811
Hydroxyvalerenic Acid	0.835316	O=C(O)C(=CC1C2=C(C)CC(O)C2C(C)CC1)C	C15H22O3	Sesquiterpenoids	249.149	819.486
Corosolic acid	0.889998	CC1CCC2(CCC3(C)C(=CCC4C5(C)CC(O)C(O)C(C)(C)C5CCC34C)C2C1C)C(O)=O	C30H48O4	Terpenoids	517.353	623.42
Tuberostemonine	0.926289	CCC1C2CCCCN3C2C(CC3C4CC(C(=O)O4)C)C5C1OC(=O)C5C	C22H33NO4	Terpenoids	376.248	341.084
18b-glycyrrhetinic acid	0.819182	O=C(O)C1(C)CCC2(C)CCC3(C(=CC(=O)C4C5(C)CCC(O)C(C)(C)C5CCC43C)C2C1)C	C30H46O4	Terpenoids	509.303	722.832
