# Supplementary material for: TangShenWeiNing Formula Prevents Diabetic Nephropathy by Protecting Podocytes Through the SIRT1/HIF-1α Pathway
Source: Front Endocrinol (Lausanne). 2022 May 26;13:888611. doi: 10.3389/fendo.2022.888611 (PMC9204479; doi:10.3389/fendo.2022.888611)
Supplement: Supplementary file 2 [file Table_2.xlsx]

## Sheet: OMIM genemap
Supplementary 2 A Disease Targets-OMIM genemap
PTPN22
RFH1
CFHR5
SLC41A1
MIA3
KLF11
HNFJ3
IL1RN
GPD2
IDDM19
IDDM7
NEUROD1
CTLA4
IDDM13
IGAN2
IRS1
CAPN10
PPARG
CCR5
APPL1
SLC2A2
IGF2BP2
WFS1
IDDM23
IDDM18
YIPF5
SPINK1
NIDDM4
HFE
ZFP57
IDDM1
MBNP
PBCA
ITPR3
HMGA1
VEGF
IDDM15
IGAN1
ENPP1
TNDM1
SUMO4
IDDM21
IDDM8
SOD2
IL6
GCK
PON1
EPO
PAX4
BLK
SLC30A8
MAFA
GLIS3
HNP1
CEL
IL2RA
IDDM24
TCF7L2
IDDM17
CD151
INS
KCNJ11
ABCC8
MAPK8IP1
UCP3
IDDM4
MTNR1B
NEDE
IAPP
AQP2
NIDDM2
HNF1A
PDX1
TBC1D4
SPRY2
DNAJC3
IRS2
COL4A1
IDDM11
LIPC
IDDM3
FOXC2
HNF1B
ACE
IER3IP1
IDDM6
INSR
RETN
AKT2
AVP
T2D3
HNF4A
XPNPEP3
IDDMX
AVPR2
PEP
AORF
CFHL5
NPHPL2
TANGO1
TIEG2
MVCD4
T2D
IDDM12
NIDDM1
PPARG1
CMKBR5
APPL
GLUT2
IMP2
WFRS
SMAP5
PSTI
HLA-H
HMGIY
MVCD1
PDNP1
IDDM5
MNSOD
IFNB2
HHF3
PON
MVCD2
MODY9
MODY11
ZNT8
RIPE3B1
ZNF515
BSSL
CD25
TCF4
PETA3
MODY10
BIR
SUR
IB1
NDI2
TCF1
IPF1
AS160
IGAN3
PRKRI
BSVD1
HL
FKHL14
TCF2
DCP1
MEDS
HHF5
RSTN
HIHGHH
AVRP
TCF14
APP3
DIR
PTPN8
FHR5
TANGO
FKLF1
DIRA
CELIAC3
PPARG2
CCCKR5
MODY14
WFS
YIP1A
PCTT
HFE1
NPPS
MVCD6
BSF2
PNDM1
ESA
ECYT5
KPD
INSDM
NDH
CELL
IL2R
SFA1
IDDM2
PHHI
MODY3
MODY4
KIAA0603
P58
HANAC
LIPH
MFH1
HNF2
ACE1
FIZZ3
VP
MODY1
NPHPL1
DI1
LYP
CFHR5D
KIAA0268
FKLF
ALPS5
CIMT1
IDDM22
DFNA6
MEDS2
TATI
MVCD7
M6S1
HSF
MVCD5
DBAL
MODY8
IDDM10
MER2
PNDM4
HHF2
SUR1
IDDM20
PAGEN1
NIDDM5
ACPHD
ICH
HDLCQ12
RCAD
MVCD3
FRTS4
ADHR
DFNA38
ARHR2
MODY13
TNDM2
RATOR
ADTKD3
ODCD2
MODY7
GLM1
DFNA14
TCP
TFQTL2
PCA1
HGF
IMD41
EBS7
TNDM3
HHF1
BSVD
NDI1
WFSL
COLED
PNDM2
PNDM3
PADMAL
CTRCT41

## Sheet: Drug Bank
Supplementary 2 A Disease Targets-Drug Bank
ACE
MTHFR
SLC15A1
SLC15A2
UGT1A9
UGT2B4
CYP3A4
SLC5A2
ABCB1
ABCC2
ORM1
ABCG2
AGTR1
CYP2C8
CYP2C9
ABCB1
UGT1A3
ALB
MMP2
A:B
SLC22A6
LTA4H
ABCB1
SLC22A8
SLC22A7
SLCO1A2
JUN
ORM1
ABCB1
UGT1A1
UGT1A10
UGT2B7
UGT2B17
CYP2C19
ALB
SLC2A9
ABCB11
SLCO1B3
SLCO1B1
BCHE
SFRP4
CES1
PPARG

## Sheet: Gene Cards
Supplementary 2 A Disease Targets-Gene Cards
INS
GCK
KCNJ11
HNF1A
HNF1B
ABCC8
HNF4A
INSR
PDX1
ACE
PPARG
IL6
WFS1
NEUROD1
PAX4
TCF7L2
SLC2A2
IRS1
VEGFA
KLF11
AQP2
AVP
AVPR2
SLC30A8
RETN
UMOD
REN
ENPP1
BLK
INS-IGF2
ALB
IGF2BP2
COL4A1
GLIS3
HFE
IRS2
AKT2
PON1
CEL
LMNA
PTPN22
MTNR1B
ADIPOQ
SOD2
SLC2A4
FOXP3
LIPC
ZFP57
EPO
TNF
PTPN1
CTLA4
MT-TL1
AKR1B1
CAPN10
MIR21
SLC19A2
HLA-DQB1
APPL1
LEP
TGFB1
NOS3
IL1RN
APOA1
GPD2
XPNPEP3
AGER
CCL2
ALMS1
HLA-DQA1
IL2RA
HLA-DRB1
MIR29A
AGT
NLRP3
PTF1A
CRP
APOE
AGTR1
MT-TE
MTHFR
SPINK1
MC4R
RFX6
GCG
MIR29C
MAFB
B2M
PLAGL1
CAT
HYMAI
HFE-AS1
IGF1
IAPP
CCR5
SLC2A1
LEPR
ICAM1
APOB
ITPR3
SERPINE1
MIR192
SUMO4
WT1
TP53
LPL
STAT3
GATA6
MIR155
MLKL
CDKAL1
GAD2
CISD2
MT-TK
IL10
EDN1
IL1B
PTPRN
UCP3
MIR377
DNAJC3
SELE
DPP4
PIK3R1
COL4A5
FTO
NAGLU
C12orf43
HP
MIR17
CP
RBP4
ADRB3
VDR
CD79A
MIR145
CAV1
CDKN2A
HMOX1
KCNQ1
CST3
IL18
MT-ND1
CCN2
NPHS1
GHRL
NPPA
MYH9
AKT1
IGF2
UCP2
MEN1
LCN2
TLR4
GAD1
MMP9
IFIH1
TNFRSF11B
COL4A4
FLT1
NOS2
NEUROG3
GLP1R
PRKCB
NPPB
COL4A3
SOD1
TTR
PPARA
APOC3
CETP
HAMP
SST
VWF
CFTR
VCAM1
CASR
PCBD1
SPRY2
FGF2
MMP2
SLC5A2
IGFBP1
ADRB2
IL4
CNDP1
CEP290
MPO
HHEX
GGT1
R3HDML-AS1
WRN
NPHS2
IGFBP3
IFNG
AMBP
PPARGC1A
CTNNB1
DIANPH
SLC12A3
AR
NAMPT
CD40LG
HIF1A
CXCL8
IGF1R
BDNF
MT-CO1
AOC3
NPHP1
AIRE
APOA5
GCKR
HBA1
C3
TH
ACE2
LPA
FBN1
MIR140
FABP1
PVT1
SPP1
FGA
MIF
GHR
TSC1
CDKN2B
BMP2
CCL5
FN1
UCP1
CXCL10
ADM
MIA3
STAT1
THBD
GSTM1
CYBA
MBL2
HMGCR
SERPINF1
SIRT1
APOA2
BGLAP
SHBG
G6PC2
BMP6
HLA-A
ABCA1
SELL
FABP2
PON2
ANGPT2
SORD
MIR146A
GNAS
PNPLA2
PARP1
FOXC2
MIR126
MTOR
KDR
NFE2L2
G6PC1
CDKN1C
GH1
IL2
MT-ATP6
SELP
ESR1
MIR375
HLA-B
PTEN
HGF
LMX1B
FAM167A
ADIPOR1
ATM
IFT172
PLAT
NOD2
ICA1
PCSK1
KL
GPX1
TFRC
TFR2
APOL1
GFPT1
IL1R1
FGF21
HLA-DPB1
TIMP1
F2
JAZF1
LTA
DUSP29
DLK1
PTX3
MIR122
SOD3
AHSG
NPY
IL17A
SEC61A1
PAPPA
EGF
CFH
FABP4
NFKB1
PTGS2
CD36
BBS2
ACP1
LEPQTL1
MEG3
FGF23
ANGPTL4
SERPINA1
MIR143
HMGB1
CPE
PRL
SAA1
RARRES2
CD151
SGK1
MFF-DT
NOS1
MKKS
MT-ND4
GNB3
CXCL12
SERPINB7
POLG
CLU
TREX1
APRT
FOXA2
MMP3
CAMK1D
THBS1
FNDC5
CYP19A1
MTTP
IGFBP2
TNFRSF1A
PRKAA2
LRP5
LCAT
C4A
ADIPOR2
GPT
KNG1
CYP27B1
TF
MLXIPL
IL6R
CYP3A4
HERC2
HPRT1
CYP2C9
AHI1
SOX2
MAPK8
MIR27A
UTS2
APOC2
FOS
PEA15
OLR1
F3
GAPDH
PPARD
TAP2
TNFRSF1B
SOCS3
IGF2R
APOA4
SOCS1
MT-ND5
GAST
PAX2
CLCNKB
ACACB
NPHP3
ELMO1
PRSS1
BBS1
CDKN3
SHH
APLN
FGFR1
GSTP1
GJB2
ANGPTL8
TNFSF11
PRKCD
MIR223
IFT140
PCK1
FOXO1
GYS1
GIP
MT-ND6
ATRIP
PGF
PDGFB
HAVCR1
ITLN1
TXNIP
MME
GSK3B
PECAM1
SERPINC1
CDKN2B-AS1
KCNJ10
APOM
SREBF1
MALAT1
COL4A2
CNR1
FASLG
GDF15
GATA3
PKHD1
TPO
LRP2
GC
HSPD1
CDC123
MT-TS2
PLA2G7
COG2
CD2AP
CREB1
MIR34A
SNRPN
SLC2A9
MYO7A
TGIF1
AGTR2
ACTN4
TG
MT-TQ
NR1H2
PRPS1
ARL6
ALDH2
TAP1
MMP1
SERPINA12
LGALS3
MT-CO3
GSR
CRYAA
TAB2
MAPK1
TSPAN8
MT-TH
PCSK9
PCK2
TIMP3
VTN
HBB
BCL2
MT-CO2
MEFV
ATRIP-TREX1
CHI3L1
NR3C1
ONECUT1
PTPN3
PDCD1
PTPN2
MT-TW
CASP3
MUC1
HK2
ST3GAL4
PRKAB1
GIPR
CALCA
GLA
PPY
PAX6
BRAF
MT-TF
ELN
CYP1A1
TLR2
TTC8
MT-TS1
LYZ
IL15
BBS7
MKS1
SCARB1
INF2
PIK3CA
LDHA
ATF6
ABCG1
ACHE
SHC1
XDH
GPX3
APOA1-AS
TMEM67
MMP8
BBIP1
STX1A
G6PD
ADRB1
GSTT1
PRKAR1A
F8
BBS4
UBD
SIM1
LRBA
CYP2C19
CCK
PIK3C2A
GJA1
MGAM
EDNRA
CASP9
CYP1A2
OXT
CARS1
SLC22A1
PSMB8
INPPL1
PF4
REG1A
SLPI
ARAP1
IL1A
SMAD4
OGA
GFAP
PLA2R1
IL6-AS1
BMP7
ARG1
PRSS2
TTC21B
ACADS
POLD1
SURF1
RHO
MIR20A
SMAD3
XBP1
PTCH1
NPHP4
CEP19
TLR9
ISL1
ANXA5
CTNS
TRIB3
ADD1
SCGB1A1
NCF1
RPGRIP1L
SCT
ALOX5
CYP11B2
USF1
KRAS
EP300
CCR6
GATA4
MYD88
BBS10
FGF8
MAPK10
SLC30A10
CYP2D6
SLC17A5
DRD2
NOX1
H6PD
CDK4
SP1
BAZ1B
HMGA2
HSPA5
FOXO3
KLF14
NGF
DDAH2
TNFSF10
CD4
NOTCH3
LHX1
SDCCAG8
BCHE
BAIAP2L1
PDE5A
TGFB2
CFHR5
CPT2
DDIT3
ANGPT1
TIMP2
PTH
ABCG5
ADAMTS9
MIR15A
NKX6-1
CD163
C1QTNF3
CCL3
PKD1
TRPC6
OFD1
TLR3
SLC9B1
CYP21A2
TBL2
MIR483
FABP5
TCF4
SMARCAL1
FABP3
JAK1
MIR221
PNLIP
TNNI3
BCL7B
SCARB2
CS
PRKAG2
SDHB
LRP1
SYNPO
MMP14
CD34
TRPV4
CBS
COL4A6
CFP
NTS
CELA3B
PRTN3
PSMD9
PODXL
PDP1
CPT1A
AP4B1-AS1
F5
PTPRC
RPS6KB1
TNFRSF25
ATP2A2
PBX1
FRMD3
ANGPTL3
MIR181A2
FKBP6
PKLR
ZMPSTE24
GTF2I
ICOSLG
SIRT6
FAS
MIR93
CLIP2
BBS5
CD28
TGFBI
EGFR
NQO1
ADA
FASN
ELANE
TKT
SSBP1
MSTN
TRAF6
SLC30A9
HSD11B2
CD63
GREM1
CFAP418
SLC41A1
OGG1
PROM1
STUB1
SLC2A3
RAC1
EIF4H
MIR125A
NR1H3
BBS12
ENHO
TERT
PTGDS
SH2B3
GTF2IRD2
VPS37D
RFC2
SLC22A2
PLG
IGFBP7
NR3C2
WDR19
SUFU
LOC105371046
LIMK1
BBS9
PKD2
IRAK1
ADA2
STYX
CRH
PIGR
RPS27A
HLA-DPA1
ROBO2
HLA-DMA
VIPAS39
MIR25
CASP8
MT-TL2
SLC12A1
NOTCH2
MST1
KCNJ1
ALAD
CD38
CD40
SLC5A1
HNF4G
PIK3CG
CHGA
MT-TV
MED13L
GTF2IRD1
DNAJC30
BUD23
METTL27
TMEM270
BMP4
COQ2
TRB
SRC
CCR2
ITGA2
MIR199A1
NUP107
CEP104
SELENOS
KCNQ1OT1
ITGAM
PDE11A
IL13
TSC2
ALOX12
MT-TT
GP1BA
PLA2G1B
TRPV1
CFB
C1GALT1
ARL3
AZGP1
PARK7
MIR217
LIG4
BSND
BTNL2
VPS33B
GAS5
IFT88
EBF3
CC2D2A
ABCB4
PPIA
GLO1
MERTK
MAPK14
CFHR1
HPSE
ABCG8
WDPCP
NRP1
PTGS1
OTX2
PLA2G2A
MIR210
TEK
MET
STAT5B
HLA-DMB
NR5A1
RTL1
IGF2-AS
CCND1
HSPA4
CASP1
IL18BP
PRKACA
IFT27
DUSP2
PCNT
MFN2
GRB10
CD14
MIR23A
H19
RHOA
COMT
PCSK2
BDKRB2
PDGFRB
IL2RB
LOC111674472
CFHR2
TTC21B-AS1
CLCNKA
NKX2-2
CUBN
CSN2
JUN
FCGR2A
ENG
ITGB3
ITGA2B
SERPINA3
ADAMTS13
MEST
SMAD2
KIF7
GZMB
TSC22D1
CX3CR1
PPP1R3B
PRKCZ
MEG8
ANGPTL6
MIR423
GDNF
AXL
GHSR

## Sheet: Disgenet
Supplementary 2 A Disease Targets-Disgenet
GABPA
SLC5A2
C3
PIK3CG
NR3C2
ACE
RAPGEF5
PPARGC1A
HDAC4
TLR4
REN
ADIPOQ
NOS3
SELP
ST3GAL4
CAT
SIRT1
ALB
ELMO1
NFE2L2
PRKCB
CCN2
AKR1B1
PIK3CA
CYP19A1
TGFB1
MIR21
AGT
PPARG
MTHFR
SERPINE1
VDR
MYH9
CASP9
IL10
CCL2
BMP7
TNF
INS
TBC1D31
APOE
ICAM1
TIMP2
PTEN
AGTR1
C5
HAVCR1
SPP1
LCN2
FN1
PIK3CB
PIK3CD
MMP2
SLC2A1
DGKH
PON1
DECR1
VEGFA
ACE2
AZIN1
DPP4
FOXO1
IL6
LIMK2
NOS1
AGER
HSPB1
IL1B
HIF1A
AKT1
MMP9
DIANPH
CASP3
IGF1
NLRP3
HAS2
PTGS2
GLP1R
JAK2
JAK1
GSK3B
SREBF1
CTNNB1
HNF4A
HDAC2
CST3
IL18
MIR192
KL
IGAN1
STAT3
SPARC
MTOR
TRPC6
VDAC2
CUBN
GUCY1A1
TXNIP
MFN2
CDKN1B
IGF1R
HNF1A
NOX4
TNFAIP1
FGF21
NPPA
TRPC1
DKK1
RELA
CD36
AXL
CDKN1A
MBL2
SERPINF1
APOL1
BECN1
UTS2
MMRN1
CLU
DRG1
KLK1
FGF23
HMOX1
TGIF1
KCNH7
AOC3
ACTB
CNDP2
ESR1
COL1A1
CNDP1
MYCN
GAS6
CCL20
BDNF
HSPA5
HTR2A
SFI1
NQO1
TINAG
TGFBI
VCAM1
HDAC5
UTS2R
LEPR
LAMB2
VTN
GRK6
ERRFI1
SOD2
SLC30A8
TP53
EP300
GHR
GPR158
CD38
PDE3A
GRK4
SORBS1
CHN2
KEAP1
CREB1
MIR145
MDK
XDH
TRIP10
LARGE1
PRMT1
PLAU
ENOX1
PTPN11
ALPK1
SASH1
AGTR2
G6PD
CASP8
IGF2
PROS1
RNF185
COL4A1
VDAC1
KDR
CASP7
CAPN10
MLLT3
GRK2
ATP5F1B
ACVR1
ITPR1
TGFBR2
FAS
NTRK2
ADORA1
GRK3
EPAS1
SMAD6
PAX2
TF
CCNE1
CFL1
GSR
NDUFS3
EDNRA
PRKCE
CASP12
NAV3

## Sheet: Merging of four databases
Supplementary 2 A Disease Targets-Merging of four databases
PTPN22
RFH1
CFHR5
SLC41A1
MIA3
KLF11
HNFJ3
IL1RN
GPD2
IDDM19
IDDM7
NEUROD1
CTLA4
IDDM13
IGAN2
IRS1
CAPN10
PPARG
CCR5
APPL1
SLC2A2
IGF2BP2
WFS1
IDDM23
IDDM18
YIPF5
SPINK1
NIDDM4
HFE
ZFP57
IDDM1
MBNP
PBCA
ITPR3
HMGA1
VEGF
IDDM15
IGAN1
ENPP1
TNDM1
SUMO4
IDDM21
IDDM8
SOD2
IL6
GCK
PON1
EPO
PAX4
BLK
SLC30A8
MAFA
GLIS3
HNP1
CEL
IL2RA
IDDM24
TCF7L2
IDDM17
CD151
INS
KCNJ11
ABCC8
MAPK8IP1
UCP3
IDDM4
MTNR1B
NEDE
IAPP
AQP2
NIDDM2
HNF1A
PDX1
TBC1D4
SPRY2
DNAJC3
IRS2
COL4A1
IDDM11
LIPC
IDDM3
FOXC2
HNF1B
ACE
IER3IP1
IDDM6
INSR
RETN
AKT2
AVP
T2D3
HNF4A
XPNPEP3
IDDMX
AVPR2
PEP
AORF
CFHL5
NPHPL2
TANGO1
TIEG2
MVCD4
T2D
IDDM12
NIDDM1
PPARG1
CMKBR5
APPL
GLUT2
IMP2
WFRS
SMAP5
PSTI
HLA-H
HMGIY
MVCD1
PDNP1
IDDM5
MNSOD
IFNB2
HHF3
PON
MVCD2
MODY9
MODY11
ZNT8
RIPE3B1
ZNF515
BSSL
CD25
TCF4
PETA3
MODY10
BIR
SUR
IB1
NDI2
TCF1
IPF1
AS160
IGAN3
PRKRI
BSVD1
HL
FKHL14
TCF2
DCP1
MEDS
HHF5
RSTN
HIHGHH
AVRP
TCF14
APP3
DIR
PTPN8
FHR5
TANGO
FKLF1
DIRA
CELIAC3
PPARG2
CCCKR5
MODY14
WFS
YIP1A
PCTT
HFE1
NPPS
MVCD6
BSF2
PNDM1
ESA
ECYT5
KPD
INSDM
NDH
CELL
IL2R
SFA1
IDDM2
PHHI
MODY3
MODY4
KIAA0603
P58
HANAC
LIPH
MFH1
HNF2
ACE1
FIZZ3
VP
MODY1
NPHPL1
DI1
LYP
CFHR5D
KIAA0268
FKLF
ALPS5
CIMT1
IDDM22
DFNA6
MEDS2
TATI
MVCD7
M6S1
HSF
MVCD5
DBAL
MODY8
IDDM10
MER2
PNDM4
HHF2
SUR1
IDDM20
PAGEN1
NIDDM5
ACPHD
ICH
HDLCQ12
RCAD
MVCD3
FRTS4
ADHR
DFNA38
ARHR2
MODY13
TNDM2
RATOR
ADTKD3
ODCD2
MODY7
GLM1
DFNA14
TCP
TFQTL2
PCA1
HGF
IMD41
EBS7
TNDM3
HHF1
BSVD
NDI1
WFSL
COLED
PNDM2
PNDM3
PADMAL
CTRCT41
ACE
MTHFR
SLC15A1
SLC15A2
UGT1A9
UGT2B4
CYP3A4
SLC5A2
ABCB1
ABCC2
ORM1
ABCG2
AGTR1
CYP2C8
CYP2C9
ABCB1
UGT1A3
ALB
MMP2
A:B
SLC22A6
LTA4H
ABCB1
SLC22A8
SLC22A7
SLCO1A2
JUN
ORM1
ABCB1
UGT1A1
UGT1A10
UGT2B7
UGT2B17
CYP2C19
ALB
SLC2A9
ABCB11
SLCO1B3
SLCO1B1
BCHE
SFRP4
CES1
PPARG
INS
GCK
KCNJ11
HNF1A
HNF1B
ABCC8
HNF4A
INSR
PDX1
ACE
PPARG
IL6
WFS1
NEUROD1
PAX4
TCF7L2
SLC2A2
IRS1
VEGFA
KLF11
AQP2
AVP
AVPR2
SLC30A8
RETN
UMOD
REN
ENPP1
BLK
INS-IGF2
ALB
IGF2BP2
COL4A1
GLIS3
HFE
IRS2
AKT2
PON1
CEL
LMNA
PTPN22
MTNR1B
ADIPOQ
SOD2
SLC2A4
FOXP3
LIPC
ZFP57
EPO
TNF
PTPN1
CTLA4
MT-TL1
AKR1B1
CAPN10
MIR21
SLC19A2
HLA-DQB1
APPL1
LEP
TGFB1
NOS3
IL1RN
APOA1
GPD2
XPNPEP3
AGER
CCL2
ALMS1
HLA-DQA1
IL2RA
HLA-DRB1
MIR29A
AGT
NLRP3
PTF1A
CRP
APOE
AGTR1
MT-TE
MTHFR
SPINK1
MC4R
RFX6
GCG
MIR29C
MAFB
B2M
PLAGL1
CAT
HYMAI
HFE-AS1
IGF1
IAPP
CCR5
SLC2A1
LEPR
ICAM1
APOB
ITPR3
SERPINE1
MIR192
SUMO4
WT1
TP53
LPL
STAT3
GATA6
MIR155
MLKL
CDKAL1
GAD2
CISD2
MT-TK
IL10
EDN1
IL1B
PTPRN
UCP3
MIR377
DNAJC3
SELE
DPP4
PIK3R1
COL4A5
FTO
NAGLU
C12orf43
HP
MIR17
CP
RBP4
ADRB3
VDR
CD79A
MIR145
CAV1
CDKN2A
HMOX1
KCNQ1
CST3
IL18
MT-ND1
CCN2
NPHS1
GHRL
NPPA
MYH9
AKT1
IGF2
UCP2
MEN1
LCN2
TLR4
GAD1
MMP9
IFIH1
TNFRSF11B
COL4A4
FLT1
NOS2
NEUROG3
GLP1R
PRKCB
NPPB
COL4A3
SOD1
TTR
PPARA
APOC3
CETP
HAMP
SST
VWF
CFTR
VCAM1
CASR
PCBD1
SPRY2
FGF2
MMP2
SLC5A2
IGFBP1
ADRB2
IL4
CNDP1
CEP290
MPO
HHEX
GGT1
R3HDML-AS1
WRN
NPHS2
IGFBP3
IFNG
AMBP
PPARGC1A
CTNNB1
DIANPH
SLC12A3
AR
NAMPT
CD40LG
HIF1A
CXCL8
IGF1R
BDNF
MT-CO1
AOC3
NPHP1
AIRE
APOA5
GCKR
HBA1
C3
TH
ACE2
LPA
FBN1
MIR140
FABP1
PVT1
SPP1
FGA
MIF
GHR
TSC1
CDKN2B
BMP2
CCL5
FN1
UCP1
CXCL10
ADM
MIA3
STAT1
THBD
GSTM1
CYBA
MBL2
HMGCR
SERPINF1
SIRT1
APOA2
BGLAP
SHBG
G6PC2
BMP6
HLA-A
ABCA1
SELL
FABP2
PON2
ANGPT2
SORD
MIR146A
GNAS
PNPLA2
PARP1
FOXC2
MIR126
MTOR
KDR
NFE2L2
G6PC1
CDKN1C
GH1
IL2
MT-ATP6
SELP
ESR1
MIR375
HLA-B
PTEN
HGF
LMX1B
FAM167A
ADIPOR1
ATM
IFT172
PLAT
NOD2
ICA1
PCSK1
KL
GPX1
TFRC
TFR2
APOL1
GFPT1
IL1R1
FGF21
HLA-DPB1
TIMP1
F2
JAZF1
LTA
DUSP29
DLK1
PTX3
MIR122
SOD3
AHSG
NPY
IL17A
SEC61A1
PAPPA
EGF
CFH
FABP4
NFKB1
PTGS2
CD36
BBS2
ACP1
LEPQTL1
MEG3
FGF23
ANGPTL4
SERPINA1
MIR143
HMGB1
CPE
PRL
SAA1
RARRES2
CD151
SGK1
MFF-DT
NOS1
MKKS
MT-ND4
GNB3
CXCL12
SERPINB7
POLG
CLU
TREX1
APRT
FOXA2
MMP3
CAMK1D
THBS1
FNDC5
CYP19A1
MTTP
IGFBP2
TNFRSF1A
PRKAA2
LRP5
LCAT
C4A
ADIPOR2
GPT
KNG1
CYP27B1
TF
MLXIPL
IL6R
CYP3A4
HERC2
HPRT1
CYP2C9
AHI1
SOX2
MAPK8
MIR27A
UTS2
APOC2
FOS
PEA15
OLR1
F3
GAPDH
PPARD
TAP2
TNFRSF1B
SOCS3
IGF2R
APOA4
SOCS1
MT-ND5
GAST
PAX2
CLCNKB
ACACB
NPHP3
ELMO1
PRSS1
BBS1
CDKN3
SHH
APLN
FGFR1
GSTP1
GJB2
ANGPTL8
TNFSF11
PRKCD
MIR223
IFT140
PCK1
FOXO1
GYS1
GIP
MT-ND6
ATRIP
PGF
PDGFB
HAVCR1
ITLN1
TXNIP
MME
GSK3B
PECAM1
SERPINC1
CDKN2B-AS1
KCNJ10
APOM
SREBF1
MALAT1
COL4A2
CNR1
FASLG
GDF15
GATA3
PKHD1
TPO
LRP2
GC
HSPD1
CDC123
MT-TS2
PLA2G7
COG2
CD2AP
CREB1
MIR34A
SNRPN
SLC2A9
MYO7A
TGIF1
AGTR2
ACTN4
TG
MT-TQ
NR1H2
PRPS1
ARL6
ALDH2
TAP1
MMP1
SERPINA12
LGALS3
MT-CO3
GSR
CRYAA
TAB2
MAPK1
TSPAN8
MT-TH
PCSK9
PCK2
TIMP3
VTN
HBB
BCL2
MT-CO2
MEFV
ATRIP-TREX1
CHI3L1
NR3C1
ONECUT1
PTPN3
PDCD1
PTPN2
MT-TW
CASP3
MUC1
HK2
ST3GAL4
PRKAB1
GIPR
CALCA
GLA
PPY
PAX6
BRAF
MT-TF
ELN
CYP1A1
TLR2
TTC8
MT-TS1
LYZ
IL15
BBS7
MKS1
SCARB1
INF2
PIK3CA
LDHA
ATF6
ABCG1
ACHE
SHC1
XDH
GPX3
APOA1-AS
TMEM67
MMP8
BBIP1
STX1A
G6PD
ADRB1
GSTT1
PRKAR1A
F8
BBS4
UBD
SIM1
LRBA
CYP2C19
CCK
PIK3C2A
GJA1
MGAM
EDNRA
CASP9
CYP1A2
OXT
CARS1
SLC22A1
PSMB8
INPPL1
PF4
REG1A
SLPI
ARAP1
IL1A
SMAD4
OGA
GFAP
PLA2R1
IL6-AS1
BMP7
ARG1
PRSS2
TTC21B
ACADS
POLD1
SURF1
RHO
MIR20A
SMAD3
XBP1
PTCH1
NPHP4
CEP19
TLR9
ISL1
ANXA5
CTNS
TRIB3
ADD1
SCGB1A1
NCF1
RPGRIP1L
SCT
ALOX5
CYP11B2
USF1
KRAS
EP300
CCR6
GATA4
MYD88
BBS10
FGF8
MAPK10
SLC30A10
CYP2D6
SLC17A5
DRD2
NOX1
H6PD
CDK4
SP1
BAZ1B
HMGA2
HSPA5
FOXO3
KLF14
NGF
DDAH2
TNFSF10
CD4
NOTCH3
LHX1
SDCCAG8
BCHE
BAIAP2L1
PDE5A
TGFB2
CFHR5
CPT2
DDIT3
ANGPT1
TIMP2
PTH
ABCG5
ADAMTS9
MIR15A
NKX6-1
CD163
C1QTNF3
CCL3
PKD1
TRPC6
OFD1
TLR3
SLC9B1
CYP21A2
TBL2
MIR483
FABP5
TCF4
SMARCAL1
FABP3
JAK1
MIR221
PNLIP
TNNI3
BCL7B
SCARB2
CS
PRKAG2
SDHB
LRP1
SYNPO
MMP14
CD34
TRPV4
CBS
COL4A6
CFP
NTS
CELA3B
PRTN3
PSMD9
PODXL
PDP1
CPT1A
AP4B1-AS1
F5
PTPRC
RPS6KB1
TNFRSF25
ATP2A2
PBX1
FRMD3
ANGPTL3
MIR181A2
FKBP6
PKLR
ZMPSTE24
GTF2I
ICOSLG
SIRT6
FAS
MIR93
CLIP2
BBS5
CD28
TGFBI
EGFR
NQO1
ADA
FASN
ELANE
TKT
SSBP1
MSTN
TRAF6
SLC30A9
HSD11B2
CD63
GREM1
CFAP418
SLC41A1
OGG1
PROM1
STUB1
SLC2A3
RAC1
EIF4H
MIR125A
NR1H3
BBS12
ENHO
TERT
PTGDS
SH2B3
GTF2IRD2
VPS37D
RFC2
SLC22A2
PLG
IGFBP7
NR3C2
WDR19
SUFU
LOC105371046
LIMK1
BBS9
PKD2
IRAK1
ADA2
STYX
CRH
PIGR
RPS27A
HLA-DPA1
ROBO2
HLA-DMA
VIPAS39
MIR25
CASP8
MT-TL2
SLC12A1
NOTCH2
MST1
KCNJ1
ALAD
CD38
CD40
SLC5A1
HNF4G
PIK3CG
CHGA
MT-TV
MED13L
GTF2IRD1
DNAJC30
BUD23
METTL27
TMEM270
BMP4
COQ2
TRB
SRC
CCR2
ITGA2
MIR199A1
NUP107
CEP104
SELENOS
KCNQ1OT1
ITGAM
PDE11A
IL13
TSC2
ALOX12
MT-TT
GP1BA
PLA2G1B
TRPV1
CFB
C1GALT1
ARL3
AZGP1
PARK7
MIR217
LIG4
BSND
BTNL2
VPS33B
GAS5
IFT88
EBF3
CC2D2A
ABCB4
PPIA
GLO1
MERTK
MAPK14
CFHR1
HPSE
ABCG8
WDPCP
NRP1
PTGS1
OTX2
PLA2G2A
MIR210
TEK
MET
STAT5B
HLA-DMB
NR5A1
RTL1
IGF2-AS
CCND1
HSPA4
CASP1
IL18BP
PRKACA
IFT27
DUSP2
PCNT
MFN2
GRB10
CD14
MIR23A
H19
RHOA
COMT
PCSK2
BDKRB2
PDGFRB
IL2RB
LOC111674472
CFHR2
TTC21B-AS1
CLCNKA
NKX2-2
CUBN
CSN2
JUN
FCGR2A
ENG
ITGB3
ITGA2B
SERPINA3
ADAMTS13
MEST
SMAD2
KIF7
GZMB
TSC22D1
CX3CR1
PPP1R3B
PRKCZ
MEG8
ANGPTL6
MIR423
GDNF
AXL
GHSR
GABPA
SLC5A2
C3
PIK3CG
NR3C2
ACE
RAPGEF5
PPARGC1A
HDAC4
TLR4
REN
ADIPOQ
NOS3
SELP
ST3GAL4
CAT
SIRT1
ALB
ELMO1
NFE2L2
PRKCB
CCN2
AKR1B1
PIK3CA
CYP19A1
TGFB1
MIR21
AGT
PPARG
MTHFR
SERPINE1
VDR
MYH9
CASP9
IL10
CCL2
BMP7
TNF
INS
TBC1D31
APOE
ICAM1
TIMP2
PTEN
AGTR1
C5
HAVCR1
SPP1
LCN2
FN1
PIK3CB
PIK3CD
MMP2
SLC2A1
DGKH
PON1
DECR1
VEGFA
ACE2
AZIN1
DPP4
FOXO1
IL6
LIMK2
NOS1
AGER
HSPB1
IL1B
HIF1A
AKT1
MMP9
DIANPH
CASP3
IGF1
NLRP3
HAS2
PTGS2
GLP1R
JAK2
JAK1
GSK3B
SREBF1
CTNNB1
HNF4A
HDAC2
CST3
IL18
MIR192
KL
IGAN1
STAT3
SPARC
MTOR
TRPC6
VDAC2
CUBN
GUCY1A1
TXNIP
MFN2
CDKN1B
IGF1R
HNF1A
NOX4
TNFAIP1
FGF21
NPPA
TRPC1
DKK1
RELA
CD36
AXL
CDKN1A
MBL2
SERPINF1
APOL1
BECN1
UTS2
MMRN1
CLU
DRG1
KLK1
FGF23
HMOX1
TGIF1
KCNH7
AOC3
ACTB
CNDP2
ESR1
COL1A1
CNDP1
MYCN
GAS6
CCL20
BDNF
HSPA5
HTR2A
SFI1
NQO1
TINAG
TGFBI
VCAM1
HDAC5
UTS2R
LEPR
LAMB2
VTN
GRK6
ERRFI1
SOD2
SLC30A8
TP53
EP300
GHR
GPR158
CD38
PDE3A
GRK4
SORBS1
CHN2
KEAP1
CREB1
MIR145
MDK
XDH
TRIP10
LARGE1
PRMT1
PLAU
ENOX1
PTPN11
ALPK1
SASH1
AGTR2
G6PD
CASP8
IGF2
PROS1
RNF185
COL4A1
VDAC1
KDR
CASP7
CAPN10
MLLT3
GRK2
ATP5F1B
ACVR1
ITPR1
TGFBR2
FAS
NTRK2
ADORA1
GRK3
EPAS1
SMAD6
PAX2
TF
CCNE1
CFL1
GSR
NDUFS3
EDNRA
PRKCE
CASP12
NAV3

## Sheet: De duplication after merging fo
Supplementary 2 A Disease Targets-De duplication after merging of four databases
PTPN22
RFH1
CFHR5
SLC41A1
MIA3
KLF11
HNFJ3
IL1RN
GPD2
IDDM19
IDDM7
NEUROD1
CTLA4
IDDM13
IGAN2
IRS1
CAPN10
PPARG
CCR5
APPL1
SLC2A2
IGF2BP2
WFS1
IDDM23
IDDM18
YIPF5
SPINK1
NIDDM4
HFE
ZFP57
IDDM1
MBNP
PBCA
ITPR3
HMGA1
VEGF
IDDM15
IGAN1
ENPP1
TNDM1
SUMO4
IDDM21
IDDM8
SOD2
IL6
GCK
PON1
EPO
PAX4
BLK
SLC30A8
MAFA
GLIS3
HNP1
CEL
IL2RA
IDDM24
TCF7L2
IDDM17
CD151
INS
KCNJ11
ABCC8
MAPK8IP1
UCP3
IDDM4
MTNR1B
NEDE
IAPP
AQP2
NIDDM2
HNF1A
PDX1
TBC1D4
SPRY2
DNAJC3
IRS2
COL4A1
IDDM11
LIPC
IDDM3
FOXC2
HNF1B
ACE
IER3IP1
IDDM6
INSR
RETN
AKT2
AVP
T2D3
HNF4A
XPNPEP3
IDDMX
AVPR2
PEP
AORF
CFHL5
NPHPL2
TANGO1
TIEG2
MVCD4
T2D
IDDM12
NIDDM1
PPARG1
CMKBR5
APPL
GLUT2
IMP2
WFRS
SMAP5
PSTI
HLA-H
HMGIY
MVCD1
PDNP1
IDDM5
MNSOD
IFNB2
HHF3
PON
MVCD2
MODY9
MODY11
ZNT8
RIPE3B1
ZNF515
BSSL
CD25
TCF4
PETA3
MODY10
BIR
SUR
IB1
NDI2
TCF1
IPF1
AS160
IGAN3
PRKRI
BSVD1
HL
FKHL14
TCF2
DCP1
MEDS
HHF5
RSTN
HIHGHH
AVRP
TCF14
APP3
DIR
PTPN8
FHR5
TANGO
FKLF1
DIRA
CELIAC3
PPARG2
CCCKR5
MODY14
WFS
YIP1A
PCTT
HFE1
NPPS
MVCD6
BSF2
PNDM1
ESA
ECYT5
KPD
INSDM
NDH
CELL
IL2R
SFA1
IDDM2
PHHI
MODY3
MODY4
KIAA0603
P58
HANAC
LIPH
MFH1
HNF2
ACE1
FIZZ3
VP
MODY1
NPHPL1
DI1
LYP
CFHR5D
KIAA0268
FKLF
ALPS5
CIMT1
IDDM22
DFNA6
MEDS2
TATI
MVCD7
M6S1
HSF
MVCD5
DBAL
MODY8
IDDM10
MER2
PNDM4
HHF2
SUR1
IDDM20
PAGEN1
NIDDM5
ACPHD
ICH
HDLCQ12
RCAD
MVCD3
FRTS4
ADHR
DFNA38
ARHR2
MODY13
TNDM2
RATOR
ADTKD3
ODCD2
MODY7
GLM1
DFNA14
TCP
TFQTL2
PCA1
HGF
IMD41
EBS7
TNDM3
HHF1
BSVD
NDI1
WFSL
COLED
PNDM2
PNDM3
PADMAL
CTRCT41
MTHFR
SLC15A1
SLC15A2
UGT1A9
UGT2B4
CYP3A4
SLC5A2
ABCB1
ABCC2
ORM1
ABCG2
AGTR1
CYP2C8
CYP2C9
UGT1A3
ALB
MMP2
A:B
SLC22A6
LTA4H
SLC22A8
SLC22A7
SLCO1A2
JUN
UGT1A1
UGT1A10
UGT2B7
UGT2B17
CYP2C19
SLC2A9
ABCB11
SLCO1B3
SLCO1B1
BCHE
SFRP4
CES1
VEGFA
UMOD
REN
INS-IGF2
LMNA
ADIPOQ
SLC2A4
FOXP3
TNF
PTPN1
MT-TL1
AKR1B1
MIR21
SLC19A2
HLA-DQB1
LEP
TGFB1
NOS3
APOA1
AGER
CCL2
ALMS1
HLA-DQA1
HLA-DRB1
MIR29A
AGT
NLRP3
PTF1A
CRP
APOE
MT-TE
MC4R
RFX6
GCG
MIR29C
MAFB
B2M
PLAGL1
CAT
HYMAI
HFE-AS1
IGF1
SLC2A1
LEPR
ICAM1
APOB
SERPINE1
MIR192
WT1
TP53
LPL
STAT3
GATA6
MIR155
MLKL
CDKAL1
GAD2
CISD2
MT-TK
IL10
EDN1
IL1B
PTPRN
MIR377
SELE
DPP4
PIK3R1
COL4A5
FTO
NAGLU
C12orf43
HP
MIR17
CP
RBP4
ADRB3
VDR
CD79A
MIR145
CAV1
CDKN2A
HMOX1
KCNQ1
CST3
IL18
MT-ND1
CCN2
NPHS1
GHRL
NPPA
MYH9
AKT1
IGF2
UCP2
MEN1
LCN2
TLR4
GAD1
MMP9
IFIH1
TNFRSF11B
COL4A4
FLT1
NOS2
NEUROG3
GLP1R
PRKCB
NPPB
COL4A3
SOD1
TTR
PPARA
APOC3
CETP
HAMP
SST
VWF
CFTR
VCAM1
CASR
PCBD1
FGF2
IGFBP1
ADRB2
IL4
CNDP1
CEP290
MPO
HHEX
GGT1
R3HDML-AS1
WRN
NPHS2
IGFBP3
IFNG
AMBP
PPARGC1A
CTNNB1
DIANPH
SLC12A3
AR
NAMPT
CD40LG
HIF1A
CXCL8
IGF1R
BDNF
MT-CO1
AOC3
NPHP1
AIRE
APOA5
GCKR
HBA1
C3
TH
ACE2
LPA
FBN1
MIR140
FABP1
PVT1
SPP1
FGA
MIF
GHR
TSC1
CDKN2B
BMP2
CCL5
FN1
UCP1
CXCL10
ADM
STAT1
THBD
GSTM1
CYBA
MBL2
HMGCR
SERPINF1
SIRT1
APOA2
BGLAP
SHBG
G6PC2
BMP6
HLA-A
ABCA1
SELL
FABP2
PON2
ANGPT2
SORD
MIR146A
GNAS
PNPLA2
PARP1
MIR126
MTOR
KDR
NFE2L2
G6PC1
CDKN1C
GH1
IL2
MT-ATP6
SELP
ESR1
MIR375
HLA-B
PTEN
LMX1B
FAM167A
ADIPOR1
ATM
IFT172
PLAT
NOD2
ICA1
PCSK1
KL
GPX1
TFRC
TFR2
APOL1
GFPT1
IL1R1
FGF21
HLA-DPB1
TIMP1
F2
JAZF1
LTA
DUSP29
DLK1
PTX3
MIR122
SOD3
AHSG
NPY
IL17A
SEC61A1
PAPPA
EGF
CFH
FABP4
NFKB1
PTGS2
CD36
BBS2
ACP1
LEPQTL1
MEG3
FGF23
ANGPTL4
SERPINA1
MIR143
HMGB1
CPE
PRL
SAA1
RARRES2
SGK1
MFF-DT
NOS1
MKKS
MT-ND4
GNB3
CXCL12
SERPINB7
POLG
CLU
TREX1
APRT
FOXA2
MMP3
CAMK1D
THBS1
FNDC5
CYP19A1
MTTP
IGFBP2
TNFRSF1A
PRKAA2
LRP5
LCAT
C4A
ADIPOR2
GPT
KNG1
CYP27B1
TF
MLXIPL
IL6R
HERC2
HPRT1
AHI1
SOX2
MAPK8
MIR27A
UTS2
APOC2
FOS
PEA15
OLR1
F3
GAPDH
PPARD
TAP2
TNFRSF1B
SOCS3
IGF2R
APOA4
SOCS1
MT-ND5
GAST
PAX2
CLCNKB
ACACB
NPHP3
ELMO1
PRSS1
BBS1
CDKN3
SHH
APLN
FGFR1
GSTP1
GJB2
ANGPTL8
TNFSF11
PRKCD
MIR223
IFT140
PCK1
FOXO1
GYS1
GIP
MT-ND6
ATRIP
PGF
PDGFB
HAVCR1
ITLN1
TXNIP
MME
GSK3B
PECAM1
SERPINC1
CDKN2B-AS1
KCNJ10
APOM
SREBF1
MALAT1
COL4A2
CNR1
FASLG
GDF15
GATA3
PKHD1
TPO
LRP2
GC
HSPD1
CDC123
MT-TS2
PLA2G7
COG2
CD2AP
CREB1
MIR34A
SNRPN
MYO7A
TGIF1
AGTR2
ACTN4
TG
MT-TQ
NR1H2
PRPS1
ARL6
ALDH2
TAP1
MMP1
SERPINA12
LGALS3
MT-CO3
GSR
CRYAA
TAB2
MAPK1
TSPAN8
MT-TH
PCSK9
PCK2
TIMP3
VTN
HBB
BCL2
MT-CO2
MEFV
ATRIP-TREX1
CHI3L1
NR3C1
ONECUT1
PTPN3
PDCD1
PTPN2
MT-TW
CASP3
MUC1
HK2
ST3GAL4
PRKAB1
GIPR
CALCA
GLA
PPY
PAX6
BRAF
MT-TF
ELN
CYP1A1
TLR2
TTC8
MT-TS1
LYZ
IL15
BBS7
MKS1
SCARB1
INF2
PIK3CA
LDHA
ATF6
ABCG1
ACHE
SHC1
XDH
GPX3
APOA1-AS
TMEM67
MMP8
BBIP1
STX1A
G6PD
ADRB1
GSTT1
PRKAR1A
F8
BBS4
UBD
SIM1
LRBA
CCK
PIK3C2A
GJA1
MGAM
EDNRA
CASP9
CYP1A2
OXT
CARS1
SLC22A1
PSMB8
INPPL1
PF4
REG1A
SLPI
ARAP1
IL1A
SMAD4
OGA
GFAP
PLA2R1
IL6-AS1
BMP7
ARG1
PRSS2
TTC21B
ACADS
POLD1
SURF1
RHO
MIR20A
SMAD3
XBP1
PTCH1
NPHP4
CEP19
TLR9
ISL1
ANXA5
CTNS
TRIB3
ADD1
SCGB1A1
NCF1
RPGRIP1L
SCT
ALOX5
CYP11B2
USF1
KRAS
EP300
CCR6
GATA4
MYD88
BBS10
FGF8
MAPK10
SLC30A10
CYP2D6
SLC17A5
DRD2
NOX1
H6PD
CDK4
SP1
BAZ1B
HMGA2
HSPA5
FOXO3
KLF14
NGF
DDAH2
TNFSF10
CD4
NOTCH3
LHX1
SDCCAG8
BAIAP2L1
PDE5A
TGFB2
CPT2
DDIT3
ANGPT1
TIMP2
PTH
ABCG5
ADAMTS9
MIR15A
NKX6-1
CD163
C1QTNF3
CCL3
PKD1
TRPC6
OFD1
TLR3
SLC9B1
CYP21A2
TBL2
MIR483
FABP5
SMARCAL1
FABP3
JAK1
MIR221
PNLIP
TNNI3
BCL7B
SCARB2
CS
PRKAG2
SDHB
LRP1
SYNPO
MMP14
CD34
TRPV4
CBS
COL4A6
CFP
NTS
CELA3B
PRTN3
PSMD9
PODXL
PDP1
CPT1A
AP4B1-AS1
F5
PTPRC
RPS6KB1
TNFRSF25
ATP2A2
PBX1
FRMD3
ANGPTL3
MIR181A2
FKBP6
PKLR
ZMPSTE24
GTF2I
ICOSLG
SIRT6
FAS
MIR93
CLIP2
BBS5
CD28
TGFBI
EGFR
NQO1
ADA
FASN
ELANE
TKT
SSBP1
MSTN
TRAF6
SLC30A9
HSD11B2
CD63
GREM1
CFAP418
OGG1
PROM1
STUB1
SLC2A3
RAC1
EIF4H
MIR125A
NR1H3
BBS12
ENHO
TERT
PTGDS
SH2B3
GTF2IRD2
VPS37D
RFC2
SLC22A2
PLG
IGFBP7
NR3C2
WDR19
SUFU
LOC105371046
LIMK1
BBS9
PKD2
IRAK1
ADA2
STYX
CRH
PIGR
RPS27A
HLA-DPA1
ROBO2
HLA-DMA
VIPAS39
MIR25
CASP8
MT-TL2
SLC12A1
NOTCH2
MST1
KCNJ1
ALAD
CD38
CD40
SLC5A1
HNF4G
PIK3CG
CHGA
MT-TV
MED13L
GTF2IRD1
DNAJC30
BUD23
METTL27
TMEM270
BMP4
COQ2
TRB
SRC
CCR2
ITGA2
MIR199A1
NUP107
CEP104
SELENOS
KCNQ1OT1
ITGAM
PDE11A
IL13
TSC2
ALOX12
MT-TT
GP1BA
PLA2G1B
TRPV1
CFB
C1GALT1
ARL3
AZGP1
PARK7
MIR217
LIG4
BSND
BTNL2
VPS33B
GAS5
IFT88
EBF3
CC2D2A
ABCB4
PPIA
GLO1
MERTK
MAPK14
CFHR1
HPSE
ABCG8
WDPCP
NRP1
PTGS1
OTX2
PLA2G2A
MIR210
TEK
MET
STAT5B
HLA-DMB
NR5A1
RTL1
IGF2-AS
CCND1
HSPA4
CASP1
IL18BP
PRKACA
IFT27
DUSP2
PCNT
MFN2
GRB10
CD14
MIR23A
H19
RHOA
COMT
PCSK2
BDKRB2
PDGFRB
IL2RB
LOC111674472
CFHR2
TTC21B-AS1
CLCNKA
NKX2-2
CUBN
CSN2
FCGR2A
ENG
ITGB3
ITGA2B
SERPINA3
ADAMTS13
MEST
SMAD2
KIF7
GZMB
TSC22D1
CX3CR1
PPP1R3B
PRKCZ
MEG8
ANGPTL6
MIR423
GDNF
AXL
GHSR
GABPA
RAPGEF5
HDAC4
TBC1D31
C5
PIK3CB
PIK3CD
DGKH
DECR1
AZIN1
LIMK2
HSPB1
HAS2
JAK2
HDAC2
SPARC
VDAC2
GUCY1A1
CDKN1B
NOX4
TNFAIP1
TRPC1
DKK1
RELA
CDKN1A
BECN1
MMRN1
DRG1
KLK1
KCNH7
ACTB
CNDP2
COL1A1
MYCN
GAS6
CCL20
HTR2A
SFI1
TINAG
HDAC5
UTS2R
LAMB2
GRK6
ERRFI1
GPR158
PDE3A
GRK4
SORBS1
CHN2
KEAP1
MDK
TRIP10
LARGE1
PRMT1
PLAU
ENOX1
PTPN11
ALPK1
SASH1
PROS1
RNF185
VDAC1
CASP7
MLLT3
GRK2
ATP5F1B
ACVR1
ITPR1
TGFBR2
NTRK2
ADORA1
GRK3
EPAS1
SMAD6
CCNE1
CFL1
NDUFS3
PRKCE
CASP12
NAV3
