# Supplementary material for: TangShenWeiNing Formula Prevents Diabetic Nephropathy by Protecting Podocytes Through the SIRT1/HIF-1α Pathway
Source: Front Endocrinol (Lausanne). 2022 May 26;13:888611. doi: 10.3389/fendo.2022.888611 (PMC9204479; doi:10.3389/fendo.2022.888611)
Supplement: Supplementary file 3 [file Table_3.xlsx]

## Sheet: Hedysarum Multijugum Maxim.
Supplementary 2 B Drug Component Targets on TCMSP-Hedysarum Multijugum Maxim.
Mol ID	Molecule Name	MW	AlogP	Hdon	Hacc	OB (%)	Caco-2	BBB	DL	FASA-	HL
MOL000211	Mairin	456.78	6.52	2	3	55.38	0.73	0.22	0.78	0.26	8.87
MOL000239	Jaranol	314.31	2.09	2	6	50.83	0.61	-0.22	0.29	0.29	15.5
MOL000296	hederagenin	414.79	8.08	1	1	36.91	1.32	0.96	0.75	0	5.35
MOL000033	(3S,8S,9S,10R,13R,14S,17R)-10,13-dimethyl-17-[(2R,5S)-5-propan-2-yloctan-2-yl]-2,3,4,7,8,9,11,12,14,15,16,17-dodecahydro-1H-cyclopenta[a]phenanthren-3-ol	428.82	8.54	1	1	36.23	1.45	1.09	0.78	0	5.22
MOL000354	isorhamnetin	316.28	1.76	4	7	49.6	0.31	-0.54	0.31	0.32	14.34
MOL000371	3,9-di-O-methylnissolin	314.36	2.89	0	5	53.74	1.18	0.63	0.48	0	9
MOL000374	5'-hydroxyiso-muronulatol-2',5'-di-O-glucoside	642.67	-0.95	9	16	41.72	-2.47	-3.62	0.69	0	2.52
MOL000378	7-O-methylisomucronulatol	316.38	3.38	1	5	74.69	1.08	0.84	0.3	0	2.98
MOL000379	9,10-dimethoxypterocarpan-3-O-β-D-glucoside	462.49	0.74	4	10	36.74	-0.63	-1.5	0.92	0	13.06
MOL000380	(6aR,11aR)-9,10-dimethoxy-6a,11a-dihydro-6H-benzofurano[3,2-c]chromen-3-ol	300.33	2.64	1	5	64.26	0.93	0.55	0.42	0	8.49
MOL000387	Bifendate	418.38	2.56	0	10	31.1	0.15	-0.06	0.67	0	17.96
MOL000392	formononetin	268.28	2.58	1	4	69.67	0.78	0.02	0.21	0	17.04
MOL000398	isoflavanone	316.33	2.42	2	6	109.99	0.53	0.17	0.3	0	15.51
MOL000417	Calycosin	284.28	2.32	2	5	47.75	0.52	-0.43	0.24	0	17.1
MOL000422	kaempferol	286.25	1.77	4	6	41.88	0.26	-0.55	0.24	0	14.74
MOL000433	FA	441.45	0.01	7	13	68.96	-1.5	-2.59	0.71	0	24.81
MOL000438	(3R)-3-(2-hydroxy-3,4-dimethoxyphenyl)chroman-7-ol	302.35	3.13	2	5	67.67	0.96	0.34	0.26	0	2.9
MOL000439	isomucronulatol-7,2'-di-O-glucosiole	626.67	-0.68	8	15	49.28	-2.22	-3.36	0.62	0	0.93
MOL000442	1,7-Dihydroxy-3,9-dimethoxy pterocarpene	314.31	3.11	2	6	39.05	0.89	-0.04	0.48	0	7.95
MOL000098	quercetin	302.25	1.5	5	7	46.43	0.05	-0.77	0.28	0.38	14.4

## Sheet: Pseudostellariae Radix
Supplementary 2 B Drug Component Targets on TCMSP-Pseudostellariae Radix
Mol ID	Molecule Name	MW	AlogP	Hdon	Hacc	OB (%)	Caco-2	BBB	DL	FASA-	HL
MOL001506	Supraene	410.8	11.33	0	0	33.55	2.08	1.73	0.42	0.27	2.72
MOL001689	acacetin	284.28	2.59	2	5	34.97	0.67	-0.05	0.24	0.35	17.25
MOL001790	Linarin	592.6	-0.18	7	14	39.84	-1.68	-2.77	0.71	0.27	16.07
MOL000358	beta-sitosterol	414.79	8.08	1	1	36.91	1.32	0.99	0.75	0.23	5.36
MOL000006	luteolin	286.25	2.07	4	6	36.16	0.19	-0.84	0.25	0.39	15.94
MOL006554	Taraxerol	426.8	7.3	1	1	38.4	1.37	1.18	0.77	0.22	2.07
MOL006756	Schottenol	414.79	8.08	1	1	37.42	1.33	0.91	0.75	0.22	5.63
MOL002464	1-Monolinolein	354.59	5.59	2	4	37.18	0.32	-0.32	0.3	0.23	4.36

## Sheet: Angelicae Sinensis Radix
Supplementary 2 B Drug Component Targets on TCMSP-Angelicae Sinensis Radix
Mol ID	Molecule Name	MW	AlogP	Hdon	Hacc	OB (%)	Caco-2	BBB	DL	FASA-	HL
MOL000358	beta-sitosterol	414.79	8.08	1	1	36.91	1.32	0.99	0.75	0.23	5.36
MOL000449	Stigmasterol	412.77	7.64	1	1	43.83	1.44	1	0.76	0.22	5.57

## Sheet: Rehmanniae Radix Praeparata
Supplementary 2 B Drug Component Targets on TCMSP-Rehmanniae Radix Praeparata
Mol ID	Molecule Name	MW	AlogP	Hdon	Hacc	OB (%)	Caco-2	BBB	DL	FASA-	HL
MOL000359	sitosterol	414.79	8.08	1	1	36.91	1.32	0.87	0.75	0.22	5.37
MOL000449	Stigmasterol	412.77	7.64	1	1	43.83	1.44	1	0.76	0.22	5.57

## Sheet: _x0009_Cornus Officinalis Sieb. Et Zu
Supplementary 2 B Drug Component Targets on TCMSP-Cornus Officinalis Sieb. Et Zu
Mol ID	Molecule Name	MW	AlogP	Hdon	Hacc	OB (%)	Caco-2	BBB	DL	FASA-	HL
MOL001494	Mandenol	308.56	6.99	0	2	42	1.46	1.14	0.19	0.25	5.39
MOL001495	Ethyl linolenate	306.54	6.55	0	2	46.1	1.54	1.12	0.2	0.25	6.2
MOL001771	poriferast-5-en-3beta-ol	414.79	8.08	1	1	36.91	1.45	1.14	0.75	0	5.07
MOL002879	Diop	390.62	7.44	0	4	43.59	0.79	0.26	0.39	0.28	3.6
MOL002883	Ethyl oleate (NF)	310.58	7.44	0	2	32.4	1.4	1.1	0.19	0.19	4.85
MOL003137	Leucanthoside	462.44	-0.07	7	11	32.12	-1.27	-2.41	0.78	0	16.28
MOL000358	beta-sitosterol	414.79	8.08	1	1	36.91	1.32	0.99	0.75	0.23	5.36
MOL000359	sitosterol	414.79	8.08	1	1	36.91	1.32	0.87	0.75	0.22	5.37
MOL000449	Stigmasterol	412.77	7.64	1	1	43.83	1.44	1	0.76	0.22	5.57
MOL005360	malkangunin	432.56	1.84	2	7	57.71	0.22	-0.17	0.63	0.3	4.09
MOL005481	2,6,10,14,18-pentamethylicosa-2,6,10,14,18-pentaene	342.67	9.51	0	0	33.4	1.94	1.99	0.24	0.29	6.05
MOL005486	3,4-Dehydrolycopen-16-al	548.92	11.48	0	1	46.64	2	0.6	0.49	0.37	4.29
MOL005489	3,6-Digalloylglucose	484.4	-0.03	9	14	31.42	-1.95	-3.05	0.66	0.38	3.39
MOL005503	Cornudentanone	378.56	4.97	0	5	39.66	0.47	0.09	0.33	0.21	2.83
MOL005530	Hydroxygenkwanin	300.28	2.32	3	6	36.47	0.52	-0.44	0.27	0.31	15.22
MOL005531	Telocinobufagin	402.58	2.11	3	5	69.99	-0.12	-0.85	0.79	0.26	5.15
MOL008457	Tetrahydroalstonine	352.47	2.66	1	4	32.42	0.9	0.33	0.81	0.23	10.55
MOL000554	gallic acid-3-O-(6'-O-galloyl)-glucoside	484.4	-0.03	9	14	30.25	-1.96	-2.76	0.67	0.36	2.48
MOL005552	gemin D	634.49	0.73	11	18	68.83	-2.17	-2.71	0.56	0.38	5.55
MOL005557	lanosta-8,24-dien-3-ol,3-acetate	468.84	8.5	0	2	44.3	1.45	1.31	0.82	0.25	7.21

## Sheet: Rhizoma Dioscoreae
Supplementary 2 B Drug Component Targets on TCMSP-Rhizoma Dioscoreae
Mol ID	Molecule Name	MW	AlogP	Hdon	Hacc	OB (%)	Caco-2	BBB	DL	FASA-	HL
MOL001559	piperlonguminine	273.36	2.93	1	4	30.71	0.95	0.27	0.18	0.35	8.66
MOL001736	(-)-taxifolin	304.27	1.49	5	7	60.51	-0.24	-1.02	0.27	0.41	14.37
MOL000310	Denudatin B	356.45	2.8	0	5	61.47	0.9	0.35	0.38	0.24	7.71
MOL000322	Kadsurenone	356.45	2.8	0	5	54.72	0.82	0.52	0.38	0.24	9.16
MOL005429	hancinol	372.5	2.46	1	5	64.01	0.53	0.17	0.37	0.25	4.06
MOL005430	hancinone C	400.51	3.34	0	6	59.05	0.74	0.06	0.39	0.19	4.14
MOL005435	24-Methylcholest-5-enyl-3belta-O-glucopyranoside_qt	400.76	7.63	1	1	37.58	1.33	0.96	0.72	0.22	4.91
MOL005438	campesterol	400.76	7.63	1	1	37.58	1.34	0.95	0.71	0.22	4.83
MOL005440	Isofucosterol	412.77	7.83	1	1	43.78	1.36	0.97	0.76	0.24	5.18
MOL000449	Stigmasterol	412.77	7.64	1	1	43.83	1.44	1	0.76	0.22	5.57
MOL005458	Dioscoreside C_qt	444.72	3.96	2	4	36.38	0.39	-0.44	0.87	0.19	5.49
MOL000546	diosgenin	414.69	4.63	1	3	80.88	0.82	0.27	0.81	0.19	4.14
MOL005461	Doradexanthin	584.96	8.73	2	3	38.16	0.52	-1.19	0.54	0.34	4.13
MOL005463	Methylcimicifugoside_qt	556.81	3.21	1	7	31.69	0.21	-0.41	0.24	0.23	11.29
MOL005465	AIDS180907	394.45	4.81	3	6	45.33	0.73	0	0.77	0.27	14.86
MOL000953	CLR	386.73	7.38	1	1	37.87	1.43	1.13	0.68	0.2	4.52

## Sheet: Trichosanthis Radix
Supplementary 2 B Drug Component Targets on TCMSP-Trichosanthis Radix
Mol ID	Molecule Name	MW	AlogP	Hdon	Hacc	OB (%)	Caco-2	BBB	DL	FASA-	HL
MOL004355	Spinasterol	412.77	7.64	1	1	42.98	1.44	1.04	0.76	0.21	5.32
MOL006756	Schottenol	414.79	8.08	1	1	37.42	1.33	0.91	0.75	0.22	5.63

## Sheet: Lycii Fructus
Supplementary 2 B Drug Component Targets on TCMSP-Lycii Fructus
Mol ID	Molecule Name	MW	AlogP	Hdon	Hacc	OB (%)	Caco-2	BBB	DL	FASA-	HL
MOL001323	Sitosterol alpha1	426.8	8.15	1	1	43.28	1.41	0.97	0.78	0.24	5.64
MOL003578	Cycloartenol	426.8	7.55	1	1	38.69	1.53	1.33	0.78	0	5
MOL001494	Mandenol	308.56	6.99	0	2	42	1.46	1.14	0.19	0.25	5.39
MOL001495	Ethyl linolenate	306.54	6.55	0	2	46.1	1.54	1.12	0.2	0.25	6.2
MOL001979	LAN	426.8	8.12	1	1	42.12	1.52	1.18	0.75	0.23	5.84
MOL000449	Stigmasterol	412.77	7.64	1	1	43.83	1.44	1	0.76	0.22	5.57
MOL000358	beta-sitosterol	414.79	8.08	1	1	36.91	1.32	0.99	0.75	0.23	5.36
MOL005406	atropine	289.41	1.72	1	4	45.97	0.43	0.01	0.19	0.28	2.75
MOL005438	campesterol	400.76	7.63	1	1	37.58	1.34	0.95	0.71	0.22	4.83
MOL006209	cyanin	411.66	7.08	0	1	47.42	1.78	0.99	0.76	0.28	2.72
MOL007449	24-methylidenelophenol	412.77	7.75	1	1	44.19	1.41	1	0.75	0.24	5.1
MOL008173	daucosterol_qt	414.79	8.08	1	1	36.91	1.33	0.85	0.75	0.23	5.6
MOL008400	glycitein	284.28	2.32	2	5	50.48	0.56	-0.29	0.24	0.3	16.32
MOL010234	delta-Carotene	536.96	12.19	0	0	31.8	2.33	1.42	0.55	0.35	2.62
MOL000953	CLR	386.73	7.38	1	1	37.87	1.43	1.13	0.68	0.2	4.52
MOL009604	14b-pregnane	288.57	6.54	0	0	34.78	1.8	1.95	0.34	0.2	4.57
MOL009612	(24R)-4alpha-Methyl-24-ethylcholesta-7,25-dien-3beta-ylacetate	482.87	8.79	0	2	46.36	1.39	1	0.84	0.26	8.25
MOL009615	24-Methylenecycloartan-3beta,21-diol	456.83	6.7	2	2	37.32	0.95	0.3	0.8	0.23	5.67
MOL009617	24-ethylcholest-22-enol	414.79	7.89	1	1	37.09	1.33	0.99	0.75	0.21	5.32
MOL009618	24-ethylcholesta-5,22-dienol	412.77	7.64	1	1	43.83	1.31	0.84	0.76	0.22	5.76
MOL009620	24-methyl-31-norlanost-9(11)-enol	428.82	8.15	1	1	38	1.33	0.93	0.75	0.23	5.49
MOL009621	24-methylenelanost-8-enol	440.83	8.43	1	1	42.37	1.44	1.18	0.77	0.25	5.43
MOL009622	Fucosterol	412.77	7.83	1	1	43.78	1.34	1.01	0.76	0.24	5.44
MOL009631	31-Norcyclolaudenol	440.83	8.04	1	1	38.68	1.35	0.94	0.81	0.25	4.88
MOL009633	31-norlanost-9(11)-enol	414.79	7.9	1	1	38.35	1.34	1.03	0.72	0.22	5.37
MOL009634	31-norlanosterol	412.77	7.85	1	1	42.2	1.4	1.03	0.73	0.24	5.27
MOL009635	4,24-methyllophenol	414.79	7.95	1	1	37.83	1.43	1.1	0.75	0.22	4.9
MOL009639	Lophenol	400.76	7.7	1	1	38.13	1.36	1.1	0.71	0.2	4.76
MOL009640	4alpha,14alpha,24-trimethylcholesta-8,24-dienol	426.8	8.29	1	1	38.91	1.4	1.06	0.76	0.24	6.67
MOL009641	4alpha,24-dimethylcholesta-7,24-dienol	412.77	7.89	1	1	42.65	1.43	0.98	0.75	0.23	5.44
MOL009642	4alpha-methyl-24-ethylcholesta-7,24-dienol	426.8	8.35	1	1	42.3	1.45	1.08	0.78	0.23	5.83
MOL009644	6-Fluoroindole-7-Dehydrocholesterol	402.7	7.04	1	2	43.73	1.03	0.54	0.72	0.24	5.1
MOL009646	7-O-Methylluteolin-6-C-beta-glucoside_qt	318.3	2.01	4	7	40.77	0.33	-0.47	0.3	0.29	14.1
MOL009650	Atropine	289.41	1.72	1	4	42.16	0.57	0.39	0.19	0.26	5.27
MOL009651	Cryptoxanthin monoepoxide	568.96	9.5	1	2	46.95	1.49	-0.03	0.56	0.33	4.4
MOL009653	Cycloeucalenol	426.8	7.59	1	1	39.73	1.42	1.04	0.79	0.23	5.01
MOL009656	(E,E)-1-ethyl octadeca-3,13-dienoate	308.56	6.99	0	2	42	1.46	1.11	0.19	0.21	5.47
MOL009660	methyl (1R,4aS,7R,7aS)-4a,7-dihydroxy-7-methyl-1-[(2S,3R,4S,5S,6R)-3,4,5-trihydroxy-6-(hydroxymethyl)oxan-2-yl]oxy-1,5,6,7a-tetrahydrocyclopenta[d]pyran-4-carboxylate	406.43	-3.18	6	11	39.43	-1.43	-2.06	0.47	0.23	7.64
MOL009662	Lantadene A	552.87	7.21	1	5	38.68	0.32	-0.3	0.57	0.3	5.44
MOL009664	Physalin A	526.58	0.5	3	10	91.71	-0.78	-1.11	0.27	0.39	13.21
MOL009665	Physcion-8-O-beta-D-gentiobioside	608.6	-0.91	8	15	43.9	-2.68	-3.52	0.62	0.29	28.46
MOL009677	lanost-8-en-3beta-ol	428.82	8.37	1	1	34.23	1.48	1.25	0.74	0.22	5.48
MOL009678	lanost-8-enol	428.82	8.37	1	1	34.23	1.37	1.12	0.74	0.22	6.41
MOL009681	Obtusifoliol	426.8	8.15	1	1	42.55	1.47	1.25	0.76	0.24	5.91
MOL000098	quercetin	302.25	1.5	5	7	46.43	0.05	-0.77	0.28	0.38	14.4

## Sheet: Radix Salviae
Supplementary 2 B Drug Component Targets on TCMSP-Radix Salviae
Mol ID	Molecule Name	MW	AlogP	Hdon	Hacc	OB (%)	Caco-2	BBB	DL	FASA-	HL
MOL001601	1,2,5,6-tetrahydrotanshinone	280.34	2.98	0	3	38.75	0.96	0.39	0.36	0.33	18.05
MOL001659	Poriferasterol	412.77	7.64	1	1	43.83	1.44	1.03	0.76	0.22	5.34
MOL001771	poriferast-5-en-3beta-ol	414.79	8.08	1	1	36.91	1.45	1.14	0.75	0	5.07
MOL001942	isoimperatorin	270.3	3.65	0	4	45.46	0.97	0.66	0.23	0.27	-1.44
MOL002222	sugiol	300.48	4.99	1	2	36.11	1.14	0.7	0.28	0.27	14.62
MOL002651	Dehydrotanshinone II A	292.35	4.22	0	3	43.76	1.02	0.52	0.4	0.33	23.71
MOL002776	Baicalin	446.39	0.64	6	11	40.12	-0.85	-1.74	0.75	0.36	17.36
MOL000569	digallate	322.24	1.53	6	9	61.85	-0.76	-1.52	0.26	0.43	5.29
MOL000006	luteolin	286.25	2.07	4	6	36.16	0.19	-0.84	0.25	0.39	15.94
MOL006824	α-amyrin	426.8	7.35	1	1	39.51	1.37	1.2	0.76	0.23	3.06
MOL007036	5,6-dihydroxy-7-isopropyl-1,1-dimethyl-2,3-dihydrophenanthren-4-one	298.41	4.38	2	3	33.77	1.19	0.8	0.29	0.29	14.91
MOL007041	2-isopropyl-8-methylphenanthrene-3,4-dione	264.34	4.16	0	2	40.86	1.23	0.81	0.23	0.43	14.89
MOL007045	3α-hydroxytanshinoneⅡa	310.37	3.56	1	4	44.93	0.53	0.22	0.44	0.3	23.78
MOL007048	(E)-3-[2-(3,4-dihydroxyphenyl)-7-hydroxy-benzofuran-4-yl]acrylic acid	312.29	3.21	4	6	48.24	0.18	-0.89	0.31	0.4	8.87
MOL007049	4-methylenemiltirone	266.36	4.33	0	2	34.35	1.25	0.87	0.23	0.38	14.6
MOL007050	2-(4-hydroxy-3-methoxyphenyl)-5-(3-hydroxypropyl)-7-methoxy-3-benzofurancarboxaldehyde	356.4	3.58	2	6	62.78	0.35	-0.73	0.4	0.24	7.89
MOL007051	6-o-syringyl-8-o-acetyl shanzhiside methyl ester	628.64	-1.13	5	16	46.69	-1.73	-2.08	0.71	0.22	9.94
MOL007058	formyltanshinone	290.28	3.36	0	4	73.44	0.54	-0.28	0.42	0.41	24.12
MOL007059	3-beta-Hydroxymethyllenetanshiquinone	294.32	3.16	1	4	32.16	0.38	-0.48	0.41	0.36	22.51
MOL007061	Methylenetanshinquinone	278.32	4.26	0	3	37.07	1.03	0.46	0.36	0.36	24.33
MOL007063	przewalskin a	398.49	2.25	1	6	37.11	-0.26	-0.69	0.65	0.38	1.63
MOL007064	przewalskin b	330.46	3.18	1	4	110.32	0.34	0.22	0.44	0.32	2.17
MOL007068	Przewaquinone B	292.3	2.99	1	4	62.24	0.39	-0.45	0.41	0.38	24.94
MOL007069	przewaquinone c	296.34	3.31	1	4	55.74	0.42	-0.3	0.4	0.32	23.7
MOL007070	(6S,7R)-6,7-dihydroxy-1,6-dimethyl-8,9-dihydro-7H-naphtho[8,7-g]benzofuran-10,11-dione	312.34	2.34	2	5	41.31	-0.06	-0.68	0.45	0.32	22.54
MOL007071	przewaquinone f	312.34	2.07	2	5	40.31	-0.09	-0.9	0.46	0.29	22.45
MOL007077	sclareol	308.56	4.27	2	2	43.67	0.84	0.51	0.21	0.27	4.71
MOL007079	tanshinaldehyde	308.35	3.83	0	4	52.47	0.57	-0.07	0.45	0.32	23.49
MOL007081	Danshenol B	354.48	2.59	1	4	57.95	0.53	0.11	0.56	0.3	4.28
MOL007082	Danshenol A	336.41	2.01	1	4	56.97	0.33	-0.01	0.52	0.34	5.15
MOL007085	Salvilenone	292.4	4.26	0	2	30.38	1.46	1.07	0.38	0.35	20.81
MOL007088	cryptotanshinone	296.39	3.44	0	3	52.34	0.95	0.51	0.4	0.29	17.3
MOL007093	dan-shexinkum d	336.41	2.83	1	4	38.88	0.67	-0.15	0.55	0.35	30
MOL007094	danshenspiroketallactone	282.36	3.24	0	3	50.43	0.88	0.51	0.31	0.34	15.19
MOL007098	deoxyneocryptotanshinone	298.41	4.32	1	3	49.4	0.85	0.24	0.29	0.3	27.17
MOL007100	dihydrotanshinlactone	266.31	2.77	0	3	38.68	1.26	0.81	0.32	0.38	5.42
MOL007101	dihydrotanshinoneⅠ	278.32	2.86	0	3	45.04	0.95	0.43	0.36	0.4	18.32
MOL007105	epidanshenspiroketallactone	284.38	2.37	0	3	68.27	0.9	0.61	0.31	0.33	1.77
MOL007107	C09092	286.5	5.98	1	1	36.07	1.63	1.54	0.25	0.25	-0.16
MOL007108	isocryptotanshi-none	296.39	3.59	0	3	54.98	0.93	0.34	0.39	0.3	31.92
MOL007111	Isotanshinone II	294.37	4.66	0	3	49.92	1.03	0.45	0.4	0.3	24.73
MOL007115	manool	304.57	5.5	1	1	45.04	1.28	1.16	0.2	0.28	5.81
MOL007118	microstegiol	298.46	4.75	1	2	39.61	1.05	0.99	0.28	0.33	4.52
MOL007119	miltionone Ⅰ	312.39	3.33	1	4	49.68	0.35	-0.11	0.32	0.35	41.49
MOL007120	miltionone Ⅱ	312.39	2.14	1	4	71.03	0.62	0.03	0.44	0.28	2.91
MOL007121	miltipolone	300.43	2.74	1	3	36.56	0.5	0.17	0.37	0.3	1.7
MOL007122	Miltirone	282.41	4.73	0	2	38.76	1.23	0.87	0.25	0.32	14.82
MOL007123	miltirone Ⅱ	272.32	0.77	1	4	44.95	0.04	-0.25	0.24	0.35	2.24
MOL007124	neocryptotanshinone ii	270.35	3.61	1	3	39.46	0.76	0.16	0.23	0.32	26.98
MOL007125	neocryptotanshinone	314.41	3.01	2	4	52.49	0.35	-0.13	0.32	0.28	14.46
MOL007127	1-methyl-8,9-dihydro-7H-naphtho[5,6-g]benzofuran-6,10,11-trione	280.29	3.21	0	4	34.72	0.5	-0.27	0.37	0.33	37.89
MOL007130	prolithospermic acid	314.31	2.77	4	6	64.37	0.1	-0.75	0.31	0.42	8.82
MOL007132	(2R)-3-(3,4-dihydroxyphenyl)-2-[(Z)-3-(3,4-dihydroxyphenyl)acryloyl]oxy-propionic acid	360.34	2.69	5	8	109.38	-0.33	-1.02	0.35	0.41	2.01
MOL007140	(Z)-3-[2-[(E)-2-(3,4-dihydroxyphenyl)vinyl]-3,4-dihydroxy-phenyl]acrylic acid	314.31	2.82	5	6	88.54	-0.09	-0.77	0.26	0.43	4.31
MOL007141	salvianolic acid g	340.3	2.2	4	7	45.56	-0.14	-0.97	0.61	0.45	2.4
MOL007142	salvianolic acid j	538.49	3.78	6	12	43.38	-0.82	-2.14	0.72	0.44	5.77
MOL007143	salvilenone Ⅰ	270.4	2.88	1	2	32.43	1.13	0.77	0.23	0.3	1
MOL007145	salviolone	268.38	4.05	1	2	31.72	1.04	0.72	0.24	0.36	0.33
MOL007149	NSC 122421	300.48	4.99	1	2	34.49	1.08	0.63	0.28	0.29	14.56
MOL007150	(6S)-6-hydroxy-1-methyl-6-methylol-8,9-dihydro-7H-naphtho[8,7-g]benzofuran-10,11-quinone	312.34	2.42	2	5	75.39	0.03	-0.74	0.46	0.29	23.45
MOL007151	Tanshindiol B	312.34	2.34	2	5	42.67	0.05	-0.63	0.45	0.33	22.25
MOL007152	Przewaquinone E	312.34	2.34	2	5	42.85	-0.04	-0.65	0.45	0.32	22.44
MOL007154	tanshinone iia	294.37	4.66	0	3	49.89	1.05	0.7	0.4	0.31	23.56
MOL007155	(6S)-6-(hydroxymethyl)-1,6-dimethyl-8,9-dihydro-7H-naphtho[8,7-g]benzofuran-10,11-dione	310.37	3.57	1	4	65.26	0.44	-0.31	0.45	0.29	23.48
MOL007156	tanshinone Ⅵ	296.34	2.44	2	4	45.64	0.48	-0.28	0.3	0.38	15.21

## Sheet: Poria Cocos(Schw.) Wolf.
Supplementary 2 B Drug Component Targets on TCMSP-Poria Cocos(Schw.) Wolf.
Mol ID	Molecule Name	MW	AlogP	Hdon	Hacc	OB (%)	Caco-2	BBB	DL	FASA-	HL
MOL000291	Poricoic acid B	484.74	5.64	3	5	30.52	-0.08	-0.87	0.75	0	8.67
MOL000290	Poricoic acid A	498.77	5.94	3	5	30.61	-0.14	-0.93	0.76	0	8.26
MOL000273	(2R)-2-[(3S,5R,10S,13R,14R,16R,17R)-3,16-dihydroxy-4,4,10,13,14-pentamethyl-2,3,5,6,12,15,16,17-octahydro-1H-cyclopenta[a]phenanthren-17-yl]-6-methylhept-5-enoic acid	470.76	5.41	3	4	30.93	0.01	-0.76	0.81	0	6.81
MOL000280	(2R)-2-[(3S,5R,10S,13R,14R,16R,17R)-3,16-dihydroxy-4,4,10,13,14-pentamethyl-2,3,5,6,12,15,16,17-octahydro-1H-cyclopenta[a]phenanthren-17-yl]-5-isopropyl-hex-5-enoic acid	484.79	5.72	3	4	31.07	0.05	-0.7	0.82	0	7.42
MOL000289	pachymic acid	528.85	6.54	2	5	33.63	0.1	-0.57	0.81	0	9.27
MOL000276	7,9(11)-dehydropachymic acid	526.83	6.1	2	5	35.11	0.03	-0.87	0.81	0	7.34
MOL000296	hederagenin	414.79	8.08	1	1	36.91	1.32	0.96	0.75	0	5.35
MOL000279	Cerevisterol	430.74	5.15	3	3	37.96	0.28	-0.39	0.77	0	5.31
MOL000292	poricoic acid C	482.77	7.11	2	4	38.15	0.32	-0.41	0.75	0	7.73
MOL000285	(2R)-2-[(5R,10S,13R,14R,16R,17R)-16-hydroxy-3-keto-4,4,10,13,14-pentamethyl-1,2,5,6,12,15,16,17-octahydrocyclopenta[a]phenanthren-17-yl]-5-isopropyl-hex-5-enoic acid	482.77	5.68	2	4	38.26	0.12	-0.57	0.82	0	6.77
MOL000287	3beta-Hydroxy-24-methylene-8-lanostene-21-oic acid	470.81	7.33	2	3	38.7	0.61	-0.04	0.81	0	6.59
MOL000275	trametenolic acid	456.78	7.03	2	3	38.71	0.52	-0.14	0.8	0	7.78
MOL000283	Ergosterol peroxide	430.74	7.17	1	3	40.36	0.84	0.34	0.81	0	3.43
MOL000282	ergosta-7,22E-dien-3beta-ol	398.74	7.18	1	1	43.51	1.32	0.91	0.72	0	5.11
MOL000300	dehydroeburicoic acid	453.75	6.35	1	3	44.17	0.38	-0.16	0.83	0.04	7.04

[truncated: 3 more sheets: Alisma Orientale (Sam.) Juz., Persicae Semen, licorice]
