# Supplementary material for: TangShenWeiNing Formula Prevents Diabetic Nephropathy by Protecting Podocytes Through the SIRT1/HIF-1α Pathway
Source: Front Endocrinol (Lausanne). 2022 May 26;13:888611. doi: 10.3389/fendo.2022.888611 (PMC9204479; doi:10.3389/fendo.2022.888611)
Supplement: Supplementary file 4 [file Table_4.xlsx]

## Sheet: Intersection of MS and TCMSP
Supplementary 2 C Final Drug Component Targets-Intersection of MS and TCMSP
Intersection of Components of TSWN by Mass Spectrometry and TCMSP
kaempferol
quercetin
acacetin
luteolin
glycitein
isoimperatorin
Baicalin
cryptotanshinone
tanshinone iia
Poricoic acid B
pachymic acid
Medicarpin
naringenin
Glabridin
Isolicoflavonol

## Sheet: All component targets
Supplementary 2 C Final Drug Component Targets-All component targets
NOS2
PTGS1
AR
PPARG
PTGS2
HSP90AB1
PIK3CG
PRKACA
NCOA2
DPP4
PRSS1
PGR
F2
CHRM1
NOS3
GABRA2
ACHE
SLC6A2
CHRM2
ADRA1B
GABRA1
TOP2A
F7
CALM1
RELA
IKBKB
AKT1
BCL2
BAX
TNF
JUN
AHSA1
CASP3
MAPK8
XDH
MMP1
STAT1
CDK1
PPARG
HMOX1
CYP3A4
CYP1A2
CYP1A1
ICAM1
SELE
VCAM1
NR1I2
CYP1B1
ALOX5
HAS2
GSTP1
AHR
PSMD3
SLC2A4
NR1I3
INSR
DIO1
PPP3CA
PRXC1A
GSTM1
GSTM2
AKR1C3
SLPI
PTGS1
AR
PPARG
PTGS2
HSP90AB1
PIK3CG
NCOA2
DPP4
AKR1B1
PRSS1
TOP2A
F2
KCNH2
SCN5A
F10
ADRB2
MMP3
PRKACA
F7
NOS3
RXRA
ACHE
GABRA1
MAOB
RELA
EGFR
AKT1
VEGFA
CCND1
BCL2
BCL2L1
FOS
CDKN1A
EIF6
BAX
CASP9
PLAU
MMP2
MMP9
MAPK1
IL10
EGF
RB1
TNF
JUN
IL6
CDKN2A
AHSA1
CASP3
TP53
ELK1
NFKBIA
POR
ODC1
XDH
CASP8
TOP1
RAF1
SOD1
PRKCA
MMP1
HIF1A
STAT1
RUNX1T1
HERC5
CDK1
HSPA5
ERBB2
PPARG
ACACA
HMOX1
CYP3A4
CYP1A2
CAV1
MYC
F3
GJA1
CYP1A1
ICAM1
IL1B
CCL2
SELE
VCAM1
PTGER3
CXCL8
PRKCB
BIRC5
DUOX2
NOS3
HSPB1
TGFB1
SULT1E1
MGAM
IL2
NR1I2
CYP1B1
CCNB1
PLAT
THBD
SERPINE1
COL1A1
IFNG
ALOX5
PTEN
IL1A
MPO
TOP2A
NCF1
ABCG2
HAS2
GSTP1
NFE2L2
NQO1
PARP1
AHR
PSMD3
SLC2A4
COL3A1
gyrB
CXCL11
CXCL2
DCAF5
NR1I3
CHEK2
INSR
CLDN4
PPARA
PPARD
HSF1
CRP
CXCL10
CHUK
SPP1
RUNX2
RASSF1
E2F1
E2F2
ACP3
CTSD
IGFBP3
CXCL10
CHUK
SPP1
RUNX2
RASSF1
E2F1
E2F2
ACP3
CTSD
IGFBP3
RASA1
PRXC1A
GSTM1
GSTM2
NOS2
PTGS1
AR
PTGS2
DPP4
HSP90AB1
CDK2
PRKACA
PRSS1
NCOA2
NCOA1
CALM1
PIK3CG
CHEK1
ADRB2
PDE3A
RELA
BCL2
CDKN1A
BAX
CASP3
TP53
CASP8
FASN
FASLG
CYP19A1
PTGS1
AR
PTGS2
HSP90AB1
PRSS1
NCOA2
PRKACA
DPP4
PIK3CG
RELA
EGFR
AKT1
VEGFA
CCND1
BCL2L1
CDKN1A
CASP9
MMP2
MMP9
MAPK1
IL10
RB1
CDK4
TNF
JUN
IL6
CASP3
TP53
NFKBIA
XDH
TOP1
MDM2
APP
MMP1
PCNA
ERBB2
PPARG
HMOX1
CASP7
ICAM1
MCL1
BIRC5
IL2
CCNB1
TYR
IFNG
IL4
TOP2A
GSTP1
XIAP
SLC2A4
INSR
CD40LG
PTGES
NUF2
ADCY2
MET
PTGS1
ESR1
AR
PPARG
PTGS2
RXRA
PDE3A
ESR2
MAPK14
GSK3B
HSP90AB1
CDK2
CHEK1
PRSS1
PIM1
CCNA2
CALM1
PRKACA
NCOA1
NOS2
APP
MMP13
MMP8
PTGS2
F10
PTPN1
PTGS1
DRD5
CHRM3
CHRM1
SCN5A
CHRM5
PTGS2
CA2
CHRM4
OPRD1
ADRA1A
CHRM2
ADRA1B
ADRB2
ADRA1D
TOP2A
OPRM1
CHRNA7
NCOA2
NCOA1
PGR
GABRA1
RELA
STAT3
CCND1
BCL2L1
TNF
APP
EDN1
BIRC5
DRD5
CHRM3
F2
CHRM1
SCN5A
CHRM5
PTGS2
CHRM4
OPRD1
ACHE
ADRA1A
CHRM2
ADRB2
OPRM1
DPP4
CHRNA7
NCOA1
RXRA
RELA
BCL2
ADRA1A
CHRM2
ADRB2
OPRM1
DPP4
CHRNA7
NCOA1
RXRA
RELA
BCL2
EDN1
CYP3A4
CYP1A2
MYC
CYP1A1
NR1I2
NPM1
ECE1
#N/A
CALCR
ITGB3
NOS2
PTGS1
DRD5
CHRM3
CHRM1
ESR1
SCN5A
CHRM5
PTGS2
CHRM4
RXRA
HTR2A
ADRA1A
CHRM2
ADRA1B
SLC6A3
ADRB2
SLC6A4
OPRM1
ESR2
DPP4
MAPK10
HSP90AB1
CDK2
PIK3CG
CHRNA7
PRKACA
PRSS1
PIM1
CCNA2
CALM1
OPRD1
PDE3A
ADRA1D
PTGS1
ESR1
PTGS2
HSP90AB1
DPEP1
PRKACA
PIK3CG
RELA
AKT1
BCL2
PTGS1
ESR1
PTGS2
HSP90AB1
DPEP1
PRKACA
PIK3CG
RELA
AKT1
BCL2
APOB
PLB1
HMGCR
CYP19A1
GSTP1
UGT1A1
PPARA
SREBF1
GSR
ABCC1
ADIPOQ
SOAT2
AKR1C1
GOT1
ABAT
CES1
SOAT1
NOS2
CHRM1
ESR1
AR
SCN5A
PPARG
PTGS2
RXRA
ACHE
ADRA1B
ADRB2
ESR2
MAPK14
GSK3B
CDK2
CHEK1
PRKACA
RXRB
IGHG1
PRSS1
PIM1
CCNA2
NCOA2
NCOA1
CALM1
NOS2
F2
ESR1
AR
PPARG
F10
PTGS2
GSK3B
HSP90AB1
CDK2
PRSS1
PIM1
CCNA2
NCOA2
CALM1

## Sheet: kaempferol
Supplementary 2 C Final Drug Component Targets-Kaempferol
Nitric oxide synthase, inducible	DrugBank
Prostaglandin G/H synthase 1	DrugBank
Androgen receptor	DrugBank
Peroxisome proliferator activated receptor gamma	DrugBank
Prostaglandin G/H synthase 2	DrugBank
Heat shock protein HSP 90	DrugBank
Phosphatidylinositol-4,5-bisphosphate 3-kinase catalytic subunit, gamma isoform	DrugBank
mRNA of PKA Catalytic Subunit C-alpha	DrugBank
Nuclear receptor coactivator 2	DrugBank
Dipeptidyl peptidase IV	DrugBank
Trypsin-1	DrugBank
Progesterone receptor	DrugBank
Thrombin	DrugBank
Muscarinic acetylcholine receptor M1	DrugBank
Nitric-oxide synthase, endothelial	DrugBank
Gamma-aminobutyric-acid receptor alpha-2 subunit	DrugBank
Acetylcholinesterase	DrugBank
Sodium-dependent noradrenaline transporter	DrugBank
Muscarinic acetylcholine receptor M2	DrugBank
Alpha-1B adrenergic receptor	DrugBank
Gamma-aminobutyric acid receptor subunit alpha-1	DrugBank
DNA topoisomerase II	DrugBank
Coagulation factor VII	DrugBank
Calmodulin	DrugBank
Transcription factor p65	N/A
Inhibitor of nuclear factor kappa-B kinase subunit beta	N/A
RAC-alpha serine/threonine-protein kinase	N/A
Apoptosis regulator Bcl-2	DrugBank
Apoptosis regulator BAX	N/A
Tumor necrosis factor	DrugBank
Transcription factor AP-1	DrugBank
Activator of 90 kDa heat shock protein ATPase homolog 1	N/A
Caspase-3	N/A
Mitogen-activated protein kinase 8	DrugBank
Xanthine dehydrogenase/oxidase	DrugBank
Interstitial collagenase	DrugBank
Signal transducer and activator of transcription 1-alpha/beta	N/A
Cell division control protein 2 homolog	DrugBank
Peroxisome proliferator-activated receptor gamma	N/A
Heme oxygenase 1	DrugBank
Cytochrome P450 3A4	DrugBank
Cytochrome P450 1A2	DrugBank
Cytochrome P450 1A1	N/A
Intercellular adhesion molecule 1	N/A
E-selectin	DrugBank
Vascular cell adhesion protein 1	DrugBank
Nuclear receptor subfamily 1 group I member 2	N/A
Cytochrome P450 1B1	N/A
Arachidonate 5-lipoxygenase	DrugBank
Hyaluronan synthase 2	N/A
Glutathione S-transferase P	DrugBank
Aryl hydrocarbon receptor	DrugBank
26S proteasome non-ATPase regulatory subunit 3	N/A
Solute carrier family 2, facilitated glucose transporter member 4	N/A
Nuclear receptor subfamily 1 group I member 3	N/A
Insulin receptor	DrugBank
Type I iodothyronine deiodinase	N/A
Serine/threonine-protein phosphatase 2B catalytic subunit alpha isoform	DrugBank
Peroxidase C1A	N/A
Glutathione S-transferase Mu 1	DrugBank
Glutathione S-transferase Mu 2	DrugBank
Aldo-keto reductase family 1 member C3	DrugBank
Antileukoproteinase	N/A

## Sheet: quercetin
Supplementary 2 C Final Drug Component Targets-Quercetin
Prostaglandin G/H synthase 1	DrugBank
Androgen receptor	DrugBank
Peroxisome proliferator activated receptor gamma	DrugBank
Prostaglandin G/H synthase 2	DrugBank
Heat shock protein HSP 90	DrugBank
Phosphatidylinositol-4,5-bisphosphate 3-kinase catalytic subunit, gamma isoform	DrugBank
Nuclear receptor coactivator 2	DrugBank
Dipeptidyl peptidase IV	DrugBank
Aldose reductase	DrugBank
Trypsin-1	DrugBank
DNA topoisomerase II	DrugBank
Thrombin	DrugBank
Potassium voltage-gated channel subfamily H member 2	DrugBank
Sodium channel protein type 5 subunit alpha	DrugBank
Coagulation factor Xa	DrugBank
Beta-2 adrenergic receptor	DrugBank
Stromelysin-1	DrugBank
mRNA of PKA Catalytic Subunit C-alpha	DrugBank
Coagulation factor VII	DrugBank
Nitric-oxide synthase, endothelial	DrugBank
Retinoic acid receptor RXR-alpha	DrugBank
Acetylcholinesterase	DrugBank
Gamma-aminobutyric acid receptor subunit alpha-1	DrugBank
Amine oxidase [flavin-containing] B	DrugBank
Transcription factor p65	N/A
Epidermal growth factor receptor	DrugBank
RAC-alpha serine/threonine-protein kinase	N/A
Vascular endothelial growth factor A	DrugBank
G1/S-specific cyclin-D1	N/A
Apoptosis regulator Bcl-2	DrugBank
Bcl-2-like protein 1	N/A
Proto-oncogene c-Fos	N/A
Cyclin-dependent kinase inhibitor 1	N/A
Eukaryotic translation initiation factor 6	N/A
Apoptosis regulator BAX	N/A
Caspase-9	N/A
Urokinase-type plasminogen activator	DrugBank
72 kDa type IV collagenase	DrugBank
Matrix metalloproteinase-9	N/A
Mitogen-activated protein kinase 1	DrugBank
Interleukin-10	N/A
Pro-epidermal growth factor	DrugBank
Retinoblastoma-associated protein	DrugBank
Tumor necrosis factor	DrugBank
Transcription factor AP-1	DrugBank
Interleukin-6	DrugBank
Cyclin-dependent kinase inhibitor 2A, isoforms 1/2/3	N/A
Activator of 90 kDa heat shock protein ATPase homolog 1	N/A
Caspase-3	N/A
Cellular tumor antigen p53	DrugBank
ETS domain-containing protein Elk-1	N/A
NF-kappa-B inhibitor alpha	N/A
NADPH--cytochrome P450 reductase	DrugBank
Ornithine decarboxylase	DrugBank
Xanthine dehydrogenase/oxidase	DrugBank
Caspase-8	N/A
DNA topoisomerase 1	DrugBank
RAF proto-oncogene serine/threonine-protein kinase	N/A
Superoxide dismutase [Cu-Zn]	DrugBank
Protein kinase C alpha type	N/A
Interstitial collagenase	DrugBank
Hypoxia-inducible factor 1-alpha	N/A
Signal transducer and activator of transcription 1-alpha/beta	N/A
Protein CBFA2T1	N/A
Probable E3 ubiquitin-protein ligase HERC5	N/A
Cell division control protein 2 homolog	DrugBank
78 kDa glucose-regulated protein	DrugBank
Receptor tyrosine-protein kinase erbB-2	N/A
Peroxisome proliferator-activated receptor gamma	N/A
Acetyl-CoA carboxylase 1	DrugBank
Heme oxygenase 1	DrugBank
Cytochrome P450 3A4	DrugBank
Cytochrome P450 1A2	DrugBank
Caveolin-1	N/A
Myc proto-oncogene protein	N/A
Tissue factor	DrugBank
Gap junction alpha-1 protein	DrugBank
Cytochrome P450 1A1	N/A
Intercellular adhesion molecule 1	N/A
Interleukin-1 beta	DrugBank
C-C motif chemokine 2	DrugBank
E-selectin	DrugBank
Vascular cell adhesion protein 1	DrugBank
Prostaglandin E2 receptor EP3 subtype	DrugBank
Interleukin-8	N/A
Protein kinase C beta type	N/A
Baculoviral IAP repeat-containing protein 5	N/A
Dual oxidase 2	N/A
Nitric oxide synthase, endothelial	N/A
Heat shock protein beta-1	N/A
Transforming growth factor beta-1	N/A
Estrogen sulfotransferase	DrugBank
Maltase-glucoamylase, intestinal	DrugBank
Interleukin-2	DrugBank
Nuclear receptor subfamily 1 group I member 2	N/A
Cytochrome P450 1B1	N/A
G2/mitotic-specific cyclin-B1	N/A
Tissue-type plasminogen activator	DrugBank
Thrombomodulin	DrugBank
Plasminogen activator inhibitor 1	N/A
Collagen alpha-1(I) chain	DrugBank
Interferon gamma	DrugBank
Arachidonate 5-lipoxygenase	DrugBank
Phosphatidylinositol-3,4,5-trisphosphate 3-phosphatase and dual-specificity protein phosphatase PTEN	N/A
Interleukin-1 alpha	N/A
Myeloperoxidase	DrugBank
DNA topoisomerase 2-alpha	N/A
Neutrophil cytosol factor 1	N/A
ATP-binding cassette sub-family G member 2	N/A
Hyaluronan synthase 2	N/A
Glutathione S-transferase P	DrugBank
Nuclear factor erythroid 2-related factor 2	N/A
NAD(P)H dehydrogenase [quinone] 1	DrugBank
Poly [ADP-ribose] polymerase 1	N/A
Aryl hydrocarbon receptor	DrugBank
26S proteasome non-ATPase regulatory subunit 3	N/A
Solute carrier family 2, facilitated glucose transporter member 4	N/A
Collagen alpha-1(III) chain	DrugBank
DNA gyrase subunit B	DrugBank
C-X-C motif chemokine 11	N/A
C-X-C motif chemokine 2	N/A
DDB1- and CUL4-associated factor 5	N/A
Nuclear receptor subfamily 1 group I member 3	N/A
Serine/threonine-protein kinase Chk2	N/A
Insulin receptor	DrugBank
Claudin-4	N/A
Peroxisome proliferator-activated receptor alpha	N/A
Peroxisome proliferator-activated receptor delta	N/A
Heat shock factor protein 1	N/A
C-reactive protein	N/A
C-X-C motif chemokine 10	N/A
Inhibitor of nuclear factor kappa-B kinase subunit alpha	N/A
Osteopontin	N/A
Runt-related transcription factor 2	N/A
Ras association domain-containing protein 1	N/A
Transcription factor E2F1	N/A
Transcription factor E2F2	N/A
Prostatic acid phosphatase	DrugBank
Cathepsin D	DrugBank
Insulin-like growth factor-binding protein 3	N/A
C-X-C motif chemokine 10	N/A
Inhibitor of nuclear factor kappa-B kinase subunit alpha	N/A
Osteopontin	N/A
Runt-related transcription factor 2	N/A
Ras association domain-containing protein 1	N/A
Transcription factor E2F1	N/A
Transcription factor E2F2	N/A
Prostatic acid phosphatase	DrugBank
Cathepsin D	DrugBank
Insulin-like growth factor-binding protein 3	N/A
Ras GTPase-activating protein 1	N/A
Peroxidase C1A	N/A
Glutathione S-transferase Mu 1	DrugBank
Glutathione S-transferase Mu 2	DrugBank

## Sheet: acacetin
Supplementary 2 C Final Drug Component Targets-Acacetin
Nitric oxide synthase, inducible	DrugBank
Prostaglandin G/H synthase 1	DrugBank
Androgen receptor	DrugBank
Prostaglandin G/H synthase 2	DrugBank
Dipeptidyl peptidase IV	DrugBank
Heat shock protein HSP 90	DrugBank
Cell division protein kinase 2	DrugBank
mRNA of PKA Catalytic Subunit C-alpha	DrugBank
Trypsin-1	DrugBank
Nuclear receptor coactivator 2	DrugBank
Nuclear receptor coactivator 1	DrugBank
Calmodulin	DrugBank
Phosphatidylinositol-4,5-bisphosphate 3-kinase catalytic subunit, gamma isoform	DrugBank
Serine/threonine-protein kinase Chk1	DrugBank
Beta-2 adrenergic receptor	DrugBank
CGMP-inhibited 3',5'-cyclic phosphodiesterase A	DrugBank
Transcription factor p65	N/A
Apoptosis regulator Bcl-2	DrugBank
Cyclin-dependent kinase inhibitor 1	N/A
Apoptosis regulator BAX	N/A
Caspase-3	N/A
Cellular tumor antigen p53	DrugBank
Caspase-8	N/A
Fatty acid synthase	DrugBank
Tumor necrosis factor ligand superfamily member 6	N/A
Cytochrome P450 19A1	N/A

## Sheet: luteolin
Supplementary 2 C Final Drug Component Targets-Luteolin
Prostaglandin G/H synthase 1	DrugBank
Androgen receptor	DrugBank
Prostaglandin G/H synthase 2	DrugBank
Heat shock protein HSP 90	DrugBank
Trypsin-1	DrugBank
Nuclear receptor coactivator 2	DrugBank
mRNA of PKA Catalytic Subunit C-alpha	DrugBank
Dipeptidyl peptidase IV	DrugBank
Phosphatidylinositol-4,5-bisphosphate 3-kinase catalytic subunit, gamma isoform	DrugBank
Transcription factor p65	N/A
Epidermal growth factor receptor	DrugBank
RAC-alpha serine/threonine-protein kinase	N/A
Vascular endothelial growth factor A	DrugBank
G1/S-specific cyclin-D1	N/A
Bcl-2-like protein 1	N/A
Cyclin-dependent kinase inhibitor 1	N/A
Caspase-9	N/A
72 kDa type IV collagenase	DrugBank
Matrix metalloproteinase-9	N/A
Mitogen-activated protein kinase 1	DrugBank
Interleukin-10	N/A
Retinoblastoma-associated protein	DrugBank
Cell division protein kinase 4	DrugBank
Tumor necrosis factor	DrugBank
Transcription factor AP-1	DrugBank
Interleukin-6	DrugBank
Caspase-3	N/A
Cellular tumor antigen p53	DrugBank
NF-kappa-B inhibitor alpha	N/A
Xanthine dehydrogenase/oxidase	DrugBank
DNA topoisomerase 1	DrugBank
E3 ubiquitin-protein ligase Mdm2	N/A
Amyloid beta A4 protein	DrugBank
Interstitial collagenase	DrugBank
Proliferating cell nuclear antigen	N/A
Receptor tyrosine-protein kinase erbB-2	N/A
Peroxisome proliferator-activated receptor gamma	N/A
Heme oxygenase 1	DrugBank
Caspase-7	DrugBank
Intercellular adhesion molecule 1	N/A
Induced myeloid leukemia cell differentiation protein Mcl-1	N/A
Baculoviral IAP repeat-containing protein 5	N/A
Interleukin-2	DrugBank
G2/mitotic-specific cyclin-B1	N/A
Tyrosinase	N/A
Interferon gamma	DrugBank
Interleukin-4	N/A
DNA topoisomerase 2-alpha	N/A
Glutathione S-transferase P	DrugBank
Baculoviral IAP repeat-containing protein 4	N/A
Solute carrier family 2, facilitated glucose transporter member 4	N/A
Insulin receptor	DrugBank
CD40 ligand	N/A
Prostaglandin E synthase	N/A
Kinetochore protein Nuf2	N/A
Adenylate cyclase type 2	N/A
Hepatocyte growth factor receptor	DrugBank

## Sheet: glycitein
Supplementary 2 C Final Drug Component Targets-Glycitein
Prostaglandin G/H synthase 1	DrugBank
Estrogen receptor	DrugBank
Androgen receptor	DrugBank
Peroxisome proliferator activated receptor gamma	DrugBank
Prostaglandin G/H synthase 2	DrugBank
Retinoic acid receptor RXR-alpha	DrugBank
CGMP-inhibited 3',5'-cyclic phosphodiesterase A	DrugBank
Estrogen receptor beta	DrugBank
Mitogen-activated protein kinase 14	DrugBank
Glycogen synthase kinase-3 beta	DrugBank
Heat shock protein HSP 90	DrugBank
Cell division protein kinase 2	DrugBank
Serine/threonine-protein kinase Chk1	DrugBank
Trypsin-1	DrugBank
Proto-oncogene serine/threonine-protein kinase Pim-1	DrugBank
Cyclin-A2	DrugBank
Calmodulin	DrugBank
mRNA of PKA Catalytic Subunit C-alpha	DrugBank
Nuclear receptor coactivator 1	DrugBank
Nitric oxide synthase, inducible	DrugBank
Amyloid beta A4 protein	DrugBank
Collagenase 3	DrugBank
Neutrophil collagenase	DrugBank

## Sheet: isoimperatorin 
Supplementary 2 C Final Drug Component Targets-Isoimperatorin
Prostaglandin G/H synthase 2	DrugBank

## Sheet: Baicalin
Supplementary 2 C Final Drug Components Targets-Baicalin
Coagulation factor Xa	DrugBank
mRNA of Protein-tyrosine phosphatase, non-receptor type 1	DrugBank

## Sheet: cryptotanshinone
Supplementary 2 C Final Drug Component Targets-Cryptotanshinone
Prostaglandin G/H synthase 1	DrugBank
Dopamine D1 receptor	DrugBank
Muscarinic acetylcholine receptor M3	DrugBank
Muscarinic acetylcholine receptor M1	DrugBank
Sodium channel protein type 5 subunit alpha	DrugBank
Muscarinic acetylcholine receptor M5	DrugBank
Prostaglandin G/H synthase 2	DrugBank
Carbonic anhydrase II	DrugBank
Muscarinic acetylcholine receptor M4	DrugBank
Delta-type opioid receptor	DrugBank
Alpha-1A adrenergic receptor	DrugBank
Muscarinic acetylcholine receptor M2	DrugBank
Alpha-1B adrenergic receptor	DrugBank
Beta-2 adrenergic receptor	DrugBank
Alpha-1D adrenergic receptor	DrugBank
DNA topoisomerase II	DrugBank
Mu-type opioid receptor	DrugBank
Neuronal acetylcholine receptor protein, alpha-7 chain	DrugBank
Nuclear receptor coactivator 2	DrugBank
Nuclear receptor coactivator 1	DrugBank
Progesterone receptor	DrugBank
Gamma-aminobutyric acid receptor subunit alpha-1	DrugBank
Transcription factor p65	N/A
Signal transducer and activator of transcription 3	N/A
G1/S-specific cyclin-D1	N/A
Bcl-2-like protein 1	N/A
Tumor necrosis factor	DrugBank
Amyloid beta A4 protein	DrugBank
Endothelin-1	N/A
Baculoviral IAP repeat-containing protein 5	N/A

[truncated: 5 more sheets: _x0009_tanshinone iia, Medicarpin, naringenin, Glabridin, Isolicoflavonol]
