# Supplementary material for: TangShenWeiNing Formula Prevents Diabetic Nephropathy by Protecting Podocytes Through the SIRT1/HIF-1α Pathway
Source: Front Endocrinol (Lausanne). 2022 May 26;13:888611. doi: 10.3389/fendo.2022.888611 (PMC9204479; doi:10.3389/fendo.2022.888611)
Supplement: Supplementary file 5 [file Table_5.xlsx]

## Sheet: Intersection
Supplementary 2 D Intersection of TSWN and DN
PPARG
IL6
INSR
CYP3A4
ABCG2
MMP2
JUN
UGT1A1
CES1
VEGFA
ADIPOQ
SLC2A4
TNF
PTPN1
AKR1B1
TGFB1
NOS3
CCL2
CRP
ICAM1
APOB
SERPINE1
TP53
STAT3
IL10
EDN1
IL1B
SELE
DPP4
CAV1
CDKN2A
HMOX1
AKT1
MMP9
NOS2
PRKCB
SOD1
PPARA
VCAM1
ADRB2
IL4
MPO
IGFBP3
IFNG
AR
CD40LG
HIF1A
CXCL8
SPP1
CXCL10
STAT1
THBD
GSTM1
HMGCR
PARP1
NFE2L2
IL2
ESR1
PTEN
PLAT
F2
EGF
PTGS2
MMP3
CYP19A1
MAPK8
FOS
F3
PPARD
PRSS1
GSTP1
GSK3B
SREBF1
FASLG
MMP1
GSR
MAPK1
BCL2
CASP3
CYP1A1
ACHE
XDH
MMP8
GJA1
MGAM
CASP9
CYP1A2
SLPI
IL1A
NCF1
ALOX5
MAPK10
CDK4
HSPA5
EGFR
NQO1
FASN
CASP8
PIK3CG
MAPK14
PTGS1
MET
CCND1
PRKACA
ITGB3
HSPB1
HAS2
RELA
CDKN1A
COL1A1
HTR2A
PDE3A
PLAU
CASP7
